# Supplementary material for: Redetermination of MgCrO4·5H2O
Source: Acta Crystallogr Sect E Struct Rep Online. 2013 Jul 10;69(Pt 8):i48–9. doi: 10.1107/S1600536813018588 (PMC3793667; doi:10.1107/S1600536813018588)
Supplement: Supplementary file 1 [file e-69-00i48-sup1.cif]

##############################################################################
#                                                                            #
# This CIF contains the data in a paper accepted for publication in          #
# Acta Crystallographica Section E. It conforms to the requirements of       #
# Notes for Authors for Acta Crystallographica Section E, and has been       #
# peer reviewed under the auspices of the IUCr Commission on Journals.       #
#                                                                            #
# Full details of the Crystallographic Information File format               #
# are given in the paper "The Crystallographic Information File (CIF):       #
# a New Standard Archive File for Crystallography" by S. R. Hall, F. H.      #
# Allen and I. D. Brown [Acta Cryst. (1991), A47, 655-685].                  #
#                                                                            #
# The current version of the core CIF dictionary is obtainable from          #
# ftp://ftp.iucr.org/pub/cif_core.dic.                                       #
#                                                                            #
# Software is freely available for graphical display of the structure(s)     #
# in this CIF. For information consult the CIF software page                 #
# http://www.iucr.org/resources/cif/software.                                #
#                                                                            #
# This file may be used for bona fide research purposes within the           #
# scientific community so long as proper attribution is given to the journal # 
# article from which it was obtained.                                        #
#                                                                            #
##############################################################################
data_I
_audit_creation_method     SHELXL-97
_chemical_name_systematic
;
Magnesium chromate(VI) pentahydrate
;
_chemical_name_common     ?
_chemical_formula_moiety     ?
_chemical_formula_sum     'Cr H10 Mg O9'
_chemical_formula_structural     '[Mg (H2 O)4] (Cr O4) (H2 O)'
_chemical_formula_iupac     'Mg Cr O4, 5H2 O'
_chemical_formula_weight     230.39
_chemical_melting_point     ?
_symmetry_cell_setting     triclinic
_symmetry_space_group_name_H-M     'P -1'
_symmetry_space_group_name_Hall     '-P 1'
loop_
    _symmetry_equiv_pos_as_xyz
    'x, y, z'
    '-x, -y, -z'
_cell_length_a     6.1467(3)
_cell_length_b     6.3742(4)
_cell_length_c     10.7048(6)
_cell_angle_alpha     75.919(4)
_cell_angle_beta     81.603(3)
_cell_angle_gamma     71.134(3)
_cell_volume     383.92(4)
_cell_formula_units_Z     2
_cell_measurement_reflns_used     3623
_cell_measurement_theta_min     3.4505
_cell_measurement_theta_max     39.7315
_cell_measurement_temperature     296
_exptl_crystal_description     plate
_exptl_crystal_colour     yellow
_exptl_crystal_size_max     0.10
_exptl_crystal_size_mid     0.08
_exptl_crystal_size_min     0.01
_exptl_crystal_density_diffrn     1.993
_exptl_crystal_density_meas     ?
_exptl_crystal_density_method     'not measured'
_exptl_crystal_F_000     236
_exptl_absorpt_coefficient_mu     1.586
_exptl_absorpt_correction_type     multi-scan
_exptl_absorpt_process_details
;
(<i>SADABS</i>; Bruker, 2011)
;
_exptl_absorpt_correction_T_min     0.594
_exptl_absorpt_correction_T_max     0.748
_exptl_special_details     ?
_diffrn_ambient_temperature     296
_diffrn_radiation_type     MoK\a
_diffrn_radiation_wavelength     0.71073
_diffrn_radiation_source     'fine-focus sealed tube'
_diffrn_radiation_monochromator     graphite
_diffrn_measurement_device_type     'Bruker APEXII CCD'
_diffrn_measurement_method     '\w- and \f-scans'
_diffrn_detector_area_resol_mean     ?
_diffrn_reflns_number     10569
_diffrn_reflns_av_R_equivalents     0.0308
_diffrn_reflns_av_sigmaI/netI     0.0444
_diffrn_reflns_theta_min     3.45
_diffrn_reflns_theta_max     37.50
_diffrn_reflns_theta_full     37.50
_diffrn_measured_fraction_theta_max     0.993
_diffrn_measured_fraction_theta_full     0.993
_diffrn_reflns_limit_h_min     -10
_diffrn_reflns_limit_h_max     10
_diffrn_reflns_limit_k_min     -10
_diffrn_reflns_limit_k_max     10
_diffrn_reflns_limit_l_min     -17
_diffrn_reflns_limit_l_max     18
_diffrn_standards_number     0
_diffrn_standards_interval_count     .
_diffrn_standards_interval_time     .
_diffrn_standards_decay_%     ?
_refine_special_details
;
Refinement of <i>F</i>^2^ against ALL reflections. The weighted <i>R</i>-factor
<i>wR</i> and goodness of fit <i>S</i> are based on <i>F</i>^2^, conventional
<i>R</i>-factors <i>R</i> are based on <i>F</i>, with <i>F</i> set to zero for
negative <i>F</i>^2^. The threshold expression of <i>F</i>^2^ >
\s(<i>F</i>^2^) is used only for calculating <i>R</i>-factors(gt) <i>etc</i>.
and is not relevant to the choice of reflections for refinement.
<i>R</i>-factors based on <i>F</i>^2^ are statistically about twice as large
as those based on <i>F</i>, and <i>R</i>- factors based on ALL data will be
even larger.
;
_reflns_number_total     4019
_reflns_number_gt     3340
_reflns_threshold_expression     I>2sigma(I)
_refine_ls_structure_factor_coef     Fsqd
_refine_ls_matrix_type     full
_refine_ls_R_factor_all     0.0428
_refine_ls_R_factor_gt     0.0310
_refine_ls_wR_factor_gt     0.0645
_refine_ls_wR_factor_ref     0.0686
_refine_ls_goodness_of_fit_ref     1.018
_refine_ls_restrained_S_all     1.024
_refine_ls_number_reflns     4019
_refine_ls_number_parameters     143
_refine_ls_number_restraints     10
_refine_ls_hydrogen_treatment     mixed
_refine_ls_weighting_scheme     calc
_refine_ls_weighting_details
         'calc w=1/[\s^2^(Fo^2^)+(0.0263P)^2^+0.1663P] where P=(Fo^2^+2Fc^2^)/3'
_atom_sites_solution_hydrogens     difmap
_atom_sites_solution_primary     isomor
_atom_sites_solution_secondary     ?
_refine_ls_shift/su_max     0.000
_refine_ls_shift/su_mean     0.000
_refine_diff_density_max     1.166
_refine_diff_density_min     -0.722
_refine_ls_extinction_method     none
_refine_ls_extinction_coef     ?
loop_
    _atom_type_symbol
    _atom_type_description
    _atom_type_scat_dispersion_real
    _atom_type_scat_dispersion_imag
    _atom_type_scat_source
    'O' 'O' 0.0106 0.0060
                         'International Tables Vol C Tables 4.2.6.8 and 6.1.1.4'
    'H' 'H' 0.0000 0.0000
                         'International Tables Vol C Tables 4.2.6.8 and 6.1.1.4'
    'Mg' 'Mg' 0.0486 0.0363
                         'International Tables Vol C Tables 4.2.6.8 and 6.1.1.4'
    'Cr' 'Cr' 0.3209 0.6236
                         'International Tables Vol C Tables 4.2.6.8 and 6.1.1.4'
_computing_data_collection     'APEX2 (Bruker, 2011)'
_computing_cell_refinement     'SAINT (Bruker, 2011)'
_computing_data_reduction     'SAINT (Bruker, 2011)'
_computing_structure_solution     'SHELXS97 (Sheldrick, 2008)'
_computing_structure_refinement     'SHELXL97 (Sheldrick, 2008)'
_computing_molecular_graphics     'ATOMS for Windows (Dowty, 2008)'
_computing_publication_material     'publCIF (Westrip, 2010)'
loop_
    _atom_site_type_symbol
    _atom_site_label
    _atom_site_fract_x
    _atom_site_fract_y
    _atom_site_fract_z
    _atom_site_U_iso_or_equiv
    _atom_site_adp_type
    _atom_site_calc_flag
    _atom_site_refinement_flags
    _atom_site_occupancy
    _atom_site_symmetry_multiplicity
    _atom_site_disorder_assembly
    _atom_site_disorder_group
    Mg Mg1 0.0000 0.0000 0.0000 0.00672(11) Uani d S 1 2 . .
    Mg Mg2 0.0000 0.5000 0.5000 0.00587(10) Uani d S 1 2 . .
    Cr Cr1 0.35414(3) 0.02843(3) 0.709355(18) 0.00508(4) Uani d . 1 1 . .
    O O1 0.17472(14) 0.28496(15) 0.66131(9) 0.00919(15) Uani d . 1 1 . .
    O O2 0.61762(13) 0.04795(15) 0.70554(9) 0.00825(15) Uani d . 1 1 . .
    O O3 0.64389(14) 0.14163(16) 0.38351(9) 0.00978(16) Uani d . 1 1 . .
    O O4 0.72867(14) 0.07678(16) 0.14081(9) 0.00919(15) Uani d . 1 1 . .
    O OW1 0.30276(14) 0.54057(17) 0.40541(10) 0.01038(16) Uani d D 1 1 . .
    H HW1A 0.331(4) 0.660(3) 0.378(2) 0.029(6) Uiso d D 1 1 . .
    H HW1B 0.413(3) 0.435(3) 0.397(2) 0.032(6) Uiso d D 1 1 . .
    O OW2 0.16925(14) 0.70426(17) 0.12175(9) 0.01025(16) Uani d D 1 1 . .
    H HW2A 0.118(4) 0.675(4) 0.1938(16) 0.027(6) Uiso d D 1 1 . .
    H HW2B 0.305(3) 0.669(4) 0.130(2) 0.026(5) Uiso d D 1 1 . .
    O OW3 0.16025(16) 0.18082(17) 0.06898(10) 0.01161(17) Uani d D 1 1 . .
    H HW3A 0.240(3) 0.115(3) 0.1307(17) 0.024(5) Uiso d D 1 1 . .
    H HW3B 0.221(4) 0.263(4) 0.016(2) 0.038(7) Uiso d D 1 1 . .
    O OW4 0.65171(16) 0.54576(17) 0.13300(10) 0.01237(17) Uani d D 1 1 . .
    H HW4A 0.689(4) 0.414(3) 0.130(2) 0.036(7) Uiso d D 1 1 . .
    H HW4B 0.714(4) 0.560(4) 0.1924(18) 0.030(6) Uiso d D 1 1 . .
    O OW5 0.03331(14) 0.23596(17) 0.41734(10) 0.01081(16) Uani d D 1 1 . .
    H HW5A -0.076(3) 0.201(4) 0.413(2) 0.023(5) Uiso d D 1 1 . .
    H HW5B 0.143(3) 0.156(3) 0.384(2) 0.029(6) Uiso d D 1 1 . .
loop_
    _atom_site_aniso_label
    _atom_site_aniso_U_11
    _atom_site_aniso_U_22
    _atom_site_aniso_U_33
    _atom_site_aniso_U_12
    _atom_site_aniso_U_13
    _atom_site_aniso_U_23
    Mg1 0.0071(2) 0.0069(3) 0.0059(3) -0.00218(18) -0.00012(17) -0.0010(2)
    Mg2 0.0065(2) 0.0051(3) 0.0058(3) -0.00195(18) -0.00013(17) -0.0007(2)
    Cr1 0.00505(6) 0.00478(8) 0.00506(8) -0.00132(5) -0.00015(5) -0.00072(6)
    O1 0.0101(3) 0.0067(4) 0.0085(4) -0.0003(3) -0.0012(3) -0.0001(3)
    O2 0.0072(3) 0.0092(4) 0.0093(4) -0.0038(3) -0.0002(3) -0.0021(3)
    O3 0.0102(3) 0.0092(4) 0.0113(4) -0.0021(3) -0.0015(3) -0.0054(3)
    O4 0.0100(3) 0.0084(4) 0.0071(4) -0.0023(3) 0.0017(3) 0.0004(3)
    OW1 0.0078(3) 0.0071(4) 0.0147(4) -0.0024(3) 0.0022(3) -0.0010(3)
    OW2 0.0094(3) 0.0116(4) 0.0074(4) -0.0020(3) -0.0003(3) 0.0006(3)
    OW3 0.0143(4) 0.0125(4) 0.0099(4) -0.0075(3) -0.0038(3) 0.0007(3)
    OW4 0.0140(4) 0.0081(4) 0.0141(5) -0.0029(3) 0.0001(3) -0.0018(3)
    OW5 0.0078(3) 0.0105(4) 0.0162(5) -0.0024(3) 0.0002(3) -0.0075(3)
_geom_special_details
;
All e.s.d.'s (except the e.s.d. in the dihedral angle between two l.s. planes)
are estimated using the full covariance matrix. The cell e.s.d.'s are taken
into account individually in the estimation of e.s.d.'s in distances, angles
and torsion angles; correlations between e.s.d.'s in cell parameters are only
used when they are defined by crystal symmetry. An approximate (isotropic)
treatment of cell e.s.d.'s is used for estimating e.s.d.'s involving l.s.
planes.
;
loop_
    _geom_bond_atom_site_label_1
    _geom_bond_atom_site_label_2
    _geom_bond_site_symmetry_2
    _geom_bond_distance
    _geom_bond_publ_flag
    Mg1 OW3 2 2.0505(9) ?
    Mg1 OW3 . 2.0505(9) y
    Mg1 OW2 2_565 2.0656(9) ?
    Mg1 OW2 1_545 2.0656(9) y
    Mg1 O4 1_455 2.0952(9) ?
    Mg1 O4 2_655 2.0952(9) y
    Mg2 OW5 . 2.0265(10) y
    Mg2 OW5 2_566 2.0265(10) ?
    Mg2 OW1 . 2.0467(8) y
    Mg2 OW1 2_566 2.0467(8) ?
    Mg2 O1 . 2.1099(9) y
    Mg2 O1 2_566 2.1099(9) ?
    Cr1 O3 2_656 1.6357(9) y
    Cr1 O4 2_656 1.6554(9) y
    Cr1 O1 . 1.6568(9) y
    Cr1 O2 . 1.6579(8) y
loop_
    _geom_angle_atom_site_label_1
    _geom_angle_atom_site_label_2
    _geom_angle_atom_site_label_3
    _geom_angle_site_symmetry_1
    _geom_angle_site_symmetry_3
    _geom_angle
    _geom_angle_publ_flag
    OW3 Mg1 OW3 2 . 180.00(5) ?
    OW3 Mg1 OW2 2 2_565 90.97(4) ?
    OW3 Mg1 OW2 . 2_565 89.03(4) ?
    OW3 Mg1 OW2 2 1_545 89.03(4) ?
    OW3 Mg1 OW2 . 1_545 90.97(4) ?
    OW2 Mg1 OW2 2_565 1_545 180.00(7) ?
    OW3 Mg1 O4 2 1_455 91.55(4) ?
    OW3 Mg1 O4 . 1_455 88.45(4) ?
    OW2 Mg1 O4 2_565 1_455 88.19(4) ?
    OW2 Mg1 O4 1_545 1_455 91.81(4) ?
    OW3 Mg1 O4 2 2_655 88.45(4) ?
    OW3 Mg1 O4 . 2_655 91.55(4) ?
    OW2 Mg1 O4 2_565 2_655 91.81(4) ?
    OW2 Mg1 O4 1_545 2_655 88.19(4) ?
    O4 Mg1 O4 1_455 2_655 180.00(5) ?
    OW5 Mg2 OW5 . 2_566 180.00(5) ?
    OW5 Mg2 OW1 . . 90.91(4) ?
    OW5 Mg2 OW1 2_566 . 89.09(4) ?
    OW5 Mg2 OW1 . 2_566 89.09(4) ?
    OW5 Mg2 OW1 2_566 2_566 90.91(4) ?
    OW1 Mg2 OW1 . 2_566 180.0 ?
    OW5 Mg2 O1 . . 92.35(4) ?
    OW5 Mg2 O1 2_566 . 87.65(4) ?
    OW1 Mg2 O1 . . 91.10(4) ?
    OW1 Mg2 O1 2_566 . 88.90(4) ?
    OW5 Mg2 O1 . 2_566 87.65(4) ?
    OW5 Mg2 O1 2_566 2_566 92.35(4) ?
    OW1 Mg2 O1 . 2_566 88.90(4) ?
    OW1 Mg2 O1 2_566 2_566 91.10(4) ?
    O1 Mg2 O1 . 2_566 180.00(3) ?
    O3 Cr1 O4 2_656 2_656 109.01(5) ?
    O3 Cr1 O1 2_656 . 111.25(5) ?
    O4 Cr1 O1 2_656 . 108.90(5) ?
    O3 Cr1 O2 2_656 . 109.30(4) ?
    O4 Cr1 O2 2_656 . 109.31(4) ?
    O1 Cr1 O2 . . 109.05(4) ?
    Cr1 O1 Mg2 . . 142.08(6) ?
    Cr1 O4 Mg1 2_656 1_655 140.12(5) ?
    Mg2 OW1 HW1A . . 126.4(16) ?
    Mg2 OW1 HW1B . . 121.9(17) ?
    HW1A OW1 HW1B . . 111(2) ?
    Mg1 OW2 HW2A 1_565 . 119.3(16) ?
    Mg1 OW2 HW2B 1_565 . 122.2(15) ?
    HW2A OW2 HW2B . . 102(2) ?
    Mg1 OW3 HW3A . . 118.2(15) ?
    Mg1 OW3 HW3B . . 117.0(18) ?
    HW3A OW3 HW3B . . 111(2) ?
    HW4A OW4 HW4B . . 109(2) ?
    Mg2 OW5 HW5A . . 119.5(16) ?
    Mg2 OW5 HW5B . . 131.6(16) ?
    HW5A OW5 HW5B . . 109(2) ?
loop_
    _geom_hbond_atom_site_label_D
    _geom_hbond_atom_site_label_H
    _geom_hbond_atom_site_label_A
    _geom_hbond_site_symmetry_A
    _geom_hbond_distance_DH
    _geom_hbond_distance_HA
    _geom_hbond_distance_DA
    _geom_hbond_angle_DHA
    OW1 HW1A O2 2_666 0.810(15) 1.963(16) 2.7702(13) 174(2)
    OW1 HW1B O3 . 0.796(16) 1.973(16) 2.7598(13) 169(2)
    OW2 HW2A O1 2_566 0.792(15) 2.187(17) 2.9014(13) 150(2)
    OW2 HW2A OW1 . 0.792(15) 2.517(19) 3.1008(14) 131.7(19)
    OW2 HW2B OW4 . 0.803(15) 2.021(15) 2.8173(12) 171(2)
    OW3 HW3A O2 2_656 0.824(15) 1.973(16) 2.7891(13) 170(2)
    OW3 HW3B OW4 2_665 0.809(16) 1.988(16) 2.7906(14) 172(2)
    OW4 HW4B O1 2_666 0.826(16) 2.323(17) 3.1205(14) 163(2)
    OW4 HW4A O4 . 0.803(16) 2.060(16) 2.8535(14) 170(2)
    OW5 HW5B O2 2_656 0.798(16) 1.932(16) 2.7262(13) 173(2)
    OW5 HW5A O3 1_455 0.785(15) 1.960(15) 2.7409(12) 174(2)
_iucr_refine_instructions_details
;
TITL MgCrO4.5H2O / isotypic to CuSO4.5H2O
CELL 0.71073   6.1467   6.3742  10.7048  75.919  81.603  71.134
ZERR    2.00   0.0003   0.0004   0.0006   0.004   0.003   0.003
LATT  1
SFAC O H MG CR
UNIT 18 20 2 2
TEMP -173
L.S. 4
BOND
FMAP 2
PLAN 20
BOND $H
HTAB
omit 0 0 1
omit -4 75
acta
dfix OW1 HW1a 0.85 0.02
dfix OW1 HW1b 0.85 0.02
dfix OW2 HW2a 0.85 0.02
dfix OW2 HW2b 0.85 0.02
dfix OW3 HW3a 0.85 0.02
dfix OW3 HW3b 0.85 0.02
dfix OW4 HW4a 0.85 0.02
dfix OW4 HW4b 0.85 0.02
dfix OW5 HW5a 0.85 0.02
dfix OW5 HW5b 0.85 0.02
WGHT    0.026300    0.166300
FVAR       0.38123
CR1   4    0.354144    0.028429    0.709355    11.00000    0.00505    0.00478 =
         0.00506   -0.00072   -0.00015   -0.00132
MG1   3    0.000000    0.000000    0.000000    10.50000    0.00711    0.00693 =
         0.00588   -0.00098   -0.00012   -0.00218
MG2   3    0.000000    0.500000    0.500000    10.50000    0.00646    0.00513 =
         0.00583   -0.00066   -0.00013   -0.00195
O1    1    0.174721    0.284962    0.661305    11.00000    0.01010    0.00671 =
         0.00849   -0.00013   -0.00118   -0.00030
O2    1    0.617619    0.047953    0.705543    11.00000    0.00719    0.00924 =
         0.00929   -0.00212   -0.00021   -0.00379
O3    1    0.643886    0.141631    0.383505    11.00000    0.01023    0.00916 =
         0.01133   -0.00538   -0.00148   -0.00213
O4    1    0.728667    0.076784    0.140808    11.00000    0.01002    0.00835 =
         0.00706    0.00036    0.00167   -0.00230
OW1   1    0.302762    0.540572    0.405406    11.00000    0.00782    0.00708 =
         0.01468   -0.00101    0.00217   -0.00235
HW1A  2    0.331484    0.659595    0.377759    11.00000    0.02871
HW1B  2    0.412786    0.435157    0.397141    11.00000    0.03240
OW2   1    0.169252    0.704260    0.121746    11.00000    0.00944    0.01157 =
         0.00739    0.00065   -0.00031   -0.00203
HW2A  2    0.117765    0.675168    0.193843    11.00000    0.02696
HW2B  2    0.304940    0.669139    0.130164    11.00000    0.02570
OW3   1    0.160250    0.180822    0.068976    11.00000    0.01433    0.01247 =
         0.00988    0.00066   -0.00377   -0.00748
HW3A  2    0.240014    0.115316    0.130716    11.00000    0.02392
HW3B  2    0.221292    0.262732    0.016124    11.00000    0.03778
OW4   1    0.651712    0.545763    0.132996    11.00000    0.01397    0.00814 =
         0.01408   -0.00182    0.00008   -0.00295
HW4A  2    0.688775    0.414060    0.129989    11.00000    0.03610
HW4B  2    0.713883    0.560292    0.192416    11.00000    0.02997
OW5   1    0.033312    0.235959    0.417336    11.00000    0.00779    0.01045 =
         0.01615   -0.00748    0.00015   -0.00240
HW5A  2   -0.076185    0.201242    0.412668    11.00000    0.02292
HW5B  2    0.142544    0.155636    0.384101    11.00000    0.02884
HKLF 4
REM  MgCrO4.5H2O / isotypic to CuSO4.5H2O
REM R1 =  0.0310 for   3340 Fo > 4sig(Fo)  and  0.0428 for all   4019 data
REM    143 parameters refined using     10 restraints
END
WGHT      0.0263      0.1663
REM Highest difference peak  1.166,  deepest hole -0.722,  1-sigma level  0.108
Q1    1   0.4973  0.0226  0.7092  11.00000  0.05    1.17
;
data_global
_journal_date_recd_electronic     2013-07-02
_journal_date_accepted     2013-07-04
_journal_name_full     'Acta Crystallographica, Section E'
_journal_year     2013
_journal_volume     69
_journal_issue      8
_journal_page_first     i48
_journal_page_last     i49
_journal_paper_category     QI
_journal_paper_doi     10.1107/S1600536813018588
_journal_coeditor_code     BR2229
_publ_contact_author_name
;
Matthias Weil
;
_publ_contact_author_address
;
Institute for Chemical Technologies and Analytics
Division of Structural Chemistry
Vienna University of Technology
Getreidemarkt 9/164-SC
A-1060 Vienna
Austria
;
_publ_contact_author_email     'mweil@mail.zserv.tuwien.ac.at'
_publ_contact_author_fax     '+43 1 58801 17199'
_publ_contact_author_phone     '+43 1 58801 17122'
_publ_section_title
;
Redetermination of MgCrO~4~.5H~2~O
;
loop_
    _publ_author_name
    _publ_author_address
    'Weil, Matthias'
;
Institute for Chemical Technologies and Analytics
Division of Structural Chemistry
Vienna University of Technology
Getreidemarkt 9/164-SC
A-1060 Vienna
Austria
;
