# Supplementary material for: Redetermination of MgCrO4·5H2O
Source: Acta Crystallogr Sect E Struct Rep Online. 2013 Jul 10;69(Pt 8):i48–9. doi: 10.1107/S1600536813018588 (PMC3793667; doi:10.1107/S1600536813018588)
Supplement: Supplementary file 2 [file e-69-00i48-Isup2.hkl]

# 
# h,k,l, Fc-squared, Fo-squared, sigma(Fo-squared) and status flag 
# 
data_I
_shelx_title ' MgCrO4.5H2O / isotzp yu Kupfervitriol' 
_shelx_refln_list_code          4 
_shelx_F_calc_maximum       82.71 
_exptl_crystal_F_000       236.00 
_reflns_d_resolution_high  0.5838 
 
loop_ 
 _symmetry_equiv_pos_as_xyz 
 'x, y, z' 
 '-x, -y, -z' 
 
_cell_length_a     6.1467 
_cell_length_b     6.3742 
_cell_length_c    10.7048 
_cell_angle_alpha  75.919 
_cell_angle_beta   81.603 
_cell_angle_gamma  71.134 
 
_shelx_F_squared_multiplier     1.000 
 
loop_ 
 _refln_index_h 
 _refln_index_k 
 _refln_index_l 
 _refln_F_squared_calc 
 _refln_F_squared_meas 
 _refln_F_squared_sigma 
 _refln_observed_status 
   2   0   0      936.16      941.61     45.24 o 
   3   0   0     3628.24     3497.52     46.60 o 
   4   0   0      615.15      591.21     13.52 o 
   5   0   0      392.30      374.21      7.25 o 
   6   0   0     1309.16     1294.00     17.90 o 
   7   0   0       49.06       49.04      1.97 o 
   8   0   0      124.47      116.96      5.60 o 
   9   0   0        0.16        1.84      2.75 o 
  -9   1   0       12.34        8.07      3.26 o 
  -8   1   0      188.50      191.10      5.95 o 
  -7   1   0       86.13       82.80      3.36 o 
  -6   1   0      125.21      124.75      2.82 o 
  -5   1   0       53.52       51.37      1.95 o 
  -4   1   0      623.13      599.37      6.78 o 
  -3   1   0      985.51      958.77     10.75 o 
  -2   1   0      184.36      209.59      3.01 o 
  -1   1   0      555.17      595.84      7.74 o 
   0   1   0     2297.16     2446.64     59.10 o 
   1   1   0      824.73      868.65     12.09 o 
   3   1   0      419.56      406.35     10.10 o 
   4   1   0      469.50      449.48      9.39 o 
   5   1   0      126.71      110.35      2.61 o 
   6   1   0        0.94        0.75      3.30 o 
   7   1   0      545.93      506.07     12.94 o 
   8   1   0      155.58      151.14      5.57 o 
   9   1   0        6.36        3.63      2.58 o 
  10   1   0      197.60      183.27     10.71 o 
  -9   2   0      103.04      104.21      6.40 o 
  -8   2   0      177.42      177.72      7.62 o 
  -7   2   0       15.55       15.76      2.77 o 
  -6   2   0       95.92       97.61      3.71 o 
  -5   2   0       10.12        8.07      2.07 o 
  -4   2   0       84.11       82.07      2.96 o 
  -3   2   0     3658.55     3672.14     40.83 o 
  -2   2   0      140.58      152.65      3.55 o 
  -1   2   0     1704.91     1838.93     20.65 o 
   0   2   0     2202.31     2215.90     33.05 o 
   1   2   0     2438.93     2366.14     28.21 o 
   2   2   0      458.15      553.39      7.41 o 
   3   2   0     5607.31     5820.05     73.27 o 
   4   2   0       57.42       51.66      3.08 o 
   5   2   0       72.56       74.35      3.38 o 
   6   2   0      201.41      205.03      5.16 o 
   7   2   0      296.66      301.65     10.09 o 
   8   2   0      297.27      278.22     18.25 o 
   9   2   0      135.02      137.46      4.90 o 
  10   2   0       18.17       18.79      2.79 o 
  -8   3   0       38.61       45.79      5.15 o 
  -7   3   0       98.20      106.18      6.13 o 
  -6   3   0      100.94      100.82      4.72 o 
  -5   3   0       29.58       26.91      3.41 o 
  -4   3   0      163.94      172.03      4.54 o 
  -3   3   0      151.96      153.06      4.54 o 
  -2   3   0      201.37      192.62      4.53 o 
  -1   3   0      350.05      378.62      6.05 o 
   0   3   0      247.72      227.11      3.96 o 
   1   3   0       16.63        8.63      1.40 o 
   2   3   0       45.76       50.86      1.88 o 
   3   3   0        0.49        0.56      1.43 o 
   4   3   0      252.72      249.67      5.13 o 
   5   3   0      652.05      668.59      8.30 o 
   6   3   0        2.24       -2.40      4.16 o 
   7   3   0      172.62      186.63      6.76 o 
   8   3   0      405.20      439.28     12.52 o 
   9   3   0       13.48       13.67      2.78 o 
  10   3   0       57.61       58.33     10.94 o 
  -8   4   0       18.93       13.97      6.34 o 
  -7   4   0        0.38        7.27      5.84 o 
  -6   4   0      362.75      374.39     10.08 o 
  -5   4   0        8.89        6.90      3.21 o 
  -4   4   0       28.63       32.12      3.32 o 
  -3   4   0      586.42      618.73     10.93 o 
  -2   4   0       27.93       28.74      2.88 o 
  -1   4   0       66.64       69.35      3.59 o 
   0   4   0     2032.01     2076.24     24.23 o 
   1   4   0      133.96      141.30      4.40 o 
   2   4   0      805.47      795.97      9.50 o 
   3   4   0      867.29      867.17     10.80 o 
   4   4   0      189.46      188.54      4.58 o 
   5   4   0      602.21      600.69      9.00 o 
   6   4   0      323.49      324.48      7.28 o 
   7   4   0       38.72       38.68      2.61 o 
   8   4   0      392.32      394.16     17.25 o 
   9   4   0       14.30       15.89      4.27 o 
  10   4   0       25.44       21.40      4.75 o 
  -7   5   0       10.83        7.30      6.28 o 
  -6   5   0      249.42      230.63     11.08 o 
  -5   5   0      138.16      144.79      9.04 o 
  -4   5   0        0.15       -1.35      8.53 o 
  -3   5   0      486.13      503.42     15.76 o 
  -2   5   0       76.13       92.09      5.88 o 
  -1   5   0       14.50       18.29      4.38 o 
   0   5   0       14.08        8.16      2.78 o 
   1   5   0      348.29      353.06      8.94 o 
   2   5   0      651.56      682.06     10.01 o 
   3   5   0        3.44        0.99      2.38 o 
   4   5   0      533.98      543.11      7.97 o 
   5   5   0      348.04      343.49      5.73 o 
   6   5   0      166.39      167.59      5.77 o 
   7   5   0      300.28      298.33     10.64 o 
   8   5   0      451.67      462.28     15.32 o 
   9   5   0       68.87       67.29      7.09 o 
  10   5   0       79.78       63.58      7.16 o 
  -6   6   0      199.59      201.02     11.03 o 
  -5   6   0       19.86       16.60      6.04 o 
  -4   6   0       11.12        5.03      5.23 o 
  -3   6   0      154.63      159.94     10.45 o 
  -2   6   0       35.80       49.58      7.02 o 
  -1   6   0      214.38      211.99     15.69 o 
   0   6   0      209.58      252.45     15.62 o 
   1   6   0      153.79      152.85      6.86 o 
   2   6   0      312.60      308.36      8.90 o 
   3   6   0       55.65       46.14      7.60 o 
   4   6   0      328.57      317.25      8.35 o 
   5   6   0      539.57      519.04     11.44 o 
   6   6   0      133.85      126.25      5.18 o 
   7   6   0       98.84      103.02      4.50 o 
   8   6   0      188.15      197.20      7.10 o 
   9   6   0        0.64        0.19      3.19 o 
  -5   7   0      107.23      104.78      8.69 o 
  -4   7   0       26.84       15.80      6.14 o 
  -3   7   0       15.94       17.31      9.08 o 
  -2   7   0      262.30      273.88     12.81 o 
  -1   7   0       47.98       38.81     10.80 o 
   0   7   0       87.18       97.50     12.52 o 
   1   7   0      235.52      261.60     17.68 o 
   2   7   0       59.35       58.86      8.39 o 
   3   7   0       21.62       31.08      5.33 o 
   4   7   0      259.13      247.28     15.58 o 
   5   7   0      470.55      457.78     13.15 o 
   6   7   0       15.58       11.61      4.26 o 
   7   7   0       73.73       77.42      5.70 o 
   8   7   0      132.68      124.36      7.12 o 
   9   7   0       87.31       92.51      6.46 o 
  -4   8   0       77.40       75.83     10.00 o 
  -3   8   0       44.36       49.36     12.66 o 
  -2   8   0        2.85       15.80      7.27 o 
  -1   8   0      294.39      311.90     14.18 o 
   0   8   0        0.03       -4.82      8.88 o 
   1   8   0       35.73       50.02     11.35 o 
   2   8   0      487.08      506.89     24.91 o 
   3   8   0      152.75      137.98      9.13 o 
   4   8   0        3.76        2.76      5.18 o 
   5   8   0      265.86      232.11     11.25 o 
   6   8   0        8.53       12.30      5.11 o 
   7   8   0       11.01       17.46      5.10 o 
   8   8   0      133.76      139.26     11.28 o 
  -2   9   0       42.85       58.76     12.73 o 
  -1   9   0       61.72       66.17      9.87 o 
   0   9   0       10.37       28.35     11.35 o 
   1   9   0       89.07       88.96     13.97 o 
   2   9   0      156.22      136.72     15.48 o 
   3   9   0       11.78       17.20      9.77 o 
   4   9   0       11.64        9.18      9.56 o 
   5   9   0        4.96        0.75      5.92 o 
   6   9   0       90.99       94.59      9.01 o 
   7   9   0        5.21       11.50      5.83 o 
   0  10   0       10.17        5.37     11.15 o 
   1  10   0        3.12        0.76      9.43 o 
   2  10   0      261.79      273.98     21.81 o 
   3  10   0      110.79      113.12     15.21 o 
   4  10   0        4.11        2.61      9.08 o 
   5  10   0       78.12       78.51     12.59 o 
   6  10   0       11.02        4.10      6.32 o 
  -5 -10   1       59.12       56.70     12.04 o 
  -4 -10   1      108.12      112.08     14.52 o 
  -3 -10   1       24.93       33.65     11.70 o 
  -2 -10   1        2.38      -10.53      9.63 o 
  -1 -10   1      112.67      112.56     16.10 o 
  -7  -9   1      149.11      168.20      9.91 o 
  -6  -9   1        1.45        3.88      5.69 o 
  -5  -9   1       81.25       82.88     10.84 o 
  -4  -9   1      146.17      153.37     10.33 o 
  -3  -9   1       61.12       64.20     12.04 o 
  -2  -9   1      195.29      211.99     18.71 o 
  -1  -9   1       87.93      128.18     16.10 o 
   0  -9   1       95.89      125.16     16.03 o 
   1  -9   1      157.60      136.58     16.72 o 
   2  -9   1       29.92       26.21     11.35 o 
  -8  -8   1       77.69       67.64      9.08 o 
  -7  -8   1      162.71      158.54      8.79 o 
  -6  -8   1      209.40      200.16     16.55 o 
  -5  -8   1       63.52       52.77      6.82 o 
  -4  -8   1      221.60      222.58     10.71 o 
  -3  -8   1      145.25      163.88     21.36 o 
  -2  -8   1       21.65       23.94     10.05 o 
  -1  -8   1       28.47       30.62     10.32 o 
   0  -8   1      523.22      513.15     26.15 o 
   1  -8   1        1.65       -0.64      6.68 o 
   2  -8   1       18.30       28.90     11.01 o 
   3  -8   1       22.04       18.23     10.25 o 
   4  -8   1       66.33       59.96      9.51 o 
  -9  -7   1        4.91       -5.16      5.71 o 
  -8  -7   1       15.01       24.36      6.26 o 
  -7  -7   1      189.19      185.49     12.08 o 
  -6  -7   1      117.03      116.46      7.06 o 
  -5  -7   1      187.30      181.85     12.80 o 
  -4  -7   1      347.00      330.46     11.51 o 
  -3  -7   1      474.03      452.71     28.93 o 
  -2  -7   1      502.97      532.93     15.14 o 
  -1  -7   1      168.34      177.71     10.73 o 
   0  -7   1      346.68      362.12     14.23 o 
   1  -7   1      824.38      819.74     22.47 o 
   2  -7   1       88.40       93.69      9.07 o 
   3  -7   1       67.67       77.88     10.39 o 
   4  -7   1      357.60      336.42     13.84 o 
   5  -7   1        2.75        4.95      7.01 o 
  -9  -6   1       91.65      101.07      5.83 o 
  -8  -6   1      155.64      157.67      7.05 o 
  -7  -6   1      338.14      348.01      9.44 o 
  -6  -6   1       58.82       52.17      4.08 o 
  -5  -6   1       33.48       35.29      3.77 o 
  -4  -6   1      589.24      585.51     14.28 o 
  -3  -6   1     1108.66     1068.51     25.05 o 
  -2  -6   1        1.66       -1.45      3.79 o 
  -1  -6   1      615.44      625.72     13.21 o 
   0  -6   1       74.82       70.90     11.94 o 
   1  -6   1      351.32      375.67     14.25 o 
   2  -6   1       23.96       24.48      6.41 o 
   3  -6   1      214.26      214.29     22.16 o 
   4  -6   1       47.07       50.96      6.77 o 
   5  -6   1       23.06       20.98      9.23 o 
   6  -6   1       12.36       11.15      6.31 o 
 -10  -5   1      146.10      128.94      9.77 o 
  -9  -5   1        7.57        6.88      5.57 o 
  -8  -5   1       43.87       35.09      6.33 o 
  -7  -5   1      621.25      638.03      8.56 o 
  -6  -5   1       44.15       42.26      2.46 o 
  -5  -5   1      157.29      163.05      4.20 o 
  -4  -5   1      695.44      670.88     11.40 o 
  -3  -5   1      323.21      308.44      6.69 o 
  -2  -5   1     1370.87     1398.04     17.60 o 
  -1  -5   1      923.17      929.42     14.38 o 
   0  -5   1      491.99      486.10      9.30 o 
   1  -5   1      804.79      846.71     16.41 o 
   2  -5   1        5.60        7.34      4.01 o 
   3  -5   1      102.30      118.30      8.66 o 
   4  -5   1      848.15      820.13     22.81 o 
   5  -5   1       27.40       19.94      5.71 o 
   6  -5   1       30.21       29.02      6.57 o 
   7  -5   1      233.89      232.33     11.93 o 
 -10  -4   1       29.26       21.88      5.37 o 
  -9  -4   1        6.13        6.61      4.47 o 
  -8  -4   1       56.44       48.98      5.88 o 
  -7  -4   1      179.98      176.53      6.57 o 
  -6  -4   1      557.18      566.34      8.74 o 
  -5  -4   1      103.11      100.55      3.93 o 
  -4  -4   1      297.86      300.48      5.02 o 
  -3  -4   1      295.21      293.90      5.17 o 
  -2  -4   1      106.29      110.02      3.28 o 
  -1  -4   1      234.20      250.64      6.56 o 
   0  -4   1     1240.17     1244.70     15.59 o 
   1  -4   1      137.56      135.52      4.74 o 
   2  -4   1       75.69       82.44      4.38 o 
   3  -4   1        0.40       -1.86      2.60 o 
   4  -4   1      243.95      241.40      6.49 o 
   5  -4   1      164.54      169.50      5.93 o 
   6  -4   1       14.89       10.06      4.17 o 
   7  -4   1       28.18       29.55      6.39 o 
 -10  -3   1      120.44      120.92      9.05 o 
  -9  -3   1       34.44       35.58      5.47 o 
  -8  -3   1        4.66        2.24      1.95 o 
  -7  -3   1       94.15       91.13      3.56 o 
  -6  -3   1      113.29      114.31      6.38 o 
  -5  -3   1      349.51      356.58      5.37 o 
  -4  -3   1      652.37      634.14      9.03 o 
  -3  -3   1      290.24      281.87      4.23 o 
  -2  -3   1      315.02      273.54      4.04 o 
  -1  -3   1       54.44       46.45      2.14 o 
   0  -3   1       13.90        9.24      1.49 o 
   1  -3   1     2867.78     2924.61     32.87 o 
   2  -3   1        0.78        0.53      1.80 o 
   3  -3   1        5.57        3.61      2.21 o 
   4  -3   1     1204.63     1238.75     15.61 o 
   5  -3   1       76.60       75.27      3.54 o 
   6  -3   1       42.20       41.43      3.73 o 
   7  -3   1      635.23      637.43     13.24 o 
   8  -3   1       35.43       41.35      5.14 o 
 -10  -2   1       12.32        8.74      2.60 o 
  -9  -2   1      266.22      248.93      9.15 o 
  -8  -2   1       33.89       30.42      4.93 o 
  -7  -2   1        0.45       -0.29      1.56 o 
  -6  -2   1      292.40      301.77      6.70 o 
  -5  -2   1      530.02      520.46      8.95 o 
  -4  -2   1      192.90      179.74      5.13 o 
  -3  -2   1      315.72      293.44      4.33 o 
  -2  -2   1       67.76       44.91      1.75 o 
  -1  -2   1      146.96      133.12      2.57 o 
   0  -2   1      204.86      240.13      4.17 o 
   1  -2   1     2539.27     2375.05     26.37 o 
   2  -2   1      132.26      122.87      3.05 o 
   3  -2   1       71.78       85.28      2.89 o 
   4  -2   1      320.15      312.49      5.35 o 
   5  -2   1      466.55      462.65      7.13 o 
   6  -2   1       84.97       81.77      3.50 o 
   7  -2   1      117.83      117.82      4.41 o 
   8  -2   1      139.64      159.28      7.10 o 
   9  -2   1       90.73       99.54     10.96 o 
 -10  -1   1      118.98      114.00      5.22 o 
  -9  -1   1       40.17       37.14      3.39 o 
  -8  -1   1      276.03      255.46      4.80 o 
  -7  -1   1      423.04      409.46      9.75 o 
  -6  -1   1       28.07       34.37      4.48 o 
  -5  -1   1      425.15      442.78      7.96 o 
  -4  -1   1      406.75      406.81      5.93 o 
  -3  -1   1      151.71      203.66      3.59 o 
  -2  -1   1     4102.10     4158.54     68.42 o 
  -1  -1   1       28.95       34.67      1.28 o 
   0  -1   1        1.72        1.03      0.86 o 
   1  -1   1     4510.41     4487.32     64.74 o 
   2  -1   1      480.13      489.53      6.53 o 
   3  -1   1       88.21       89.75      2.61 o 
   4  -1   1     2873.85     2808.89     44.80 o 
   5  -1   1      391.11      381.88      6.56 o 
   6  -1   1        0.41        0.19      1.74 o 
   7  -1   1      323.25      328.50      7.31 o 
   8  -1   1      117.71      118.27      4.89 o 
   9  -1   1      104.50      105.85      5.09 o 
  -9   0   1      208.13      218.71      9.55 o 
  -8   0   1      242.27      226.49      4.98 o 
  -7   0   1       24.82       26.03      2.07 o 
  -6   0   1      205.12      201.08      4.68 o 
  -5   0   1      422.27      408.18      6.96 o 
  -4   0   1      168.79      170.97      3.69 o 
  -3   0   1      881.97      858.76      9.60 o 
  -2   0   1      806.41      747.57     13.31 o 
  -1   0   1      753.79      775.44      7.72 o 
   1   0   1     2148.70     2131.99     50.92 o 
   2   0   1     3783.38     3502.36     98.60 o 
   3   0   1      778.17      830.80     15.98 o 
   4   0   1      420.76      391.90      6.89 o 
   5   0   1      552.73      533.52      9.25 o 
   6   0   1       69.54       66.44      3.49 o 
   7   0   1       61.42       57.20      2.01 o 
   8   0   1      296.33      289.29      6.24 o 
   9   0   1       90.05       79.85      4.09 o 
  -9   1   1       86.44       83.79      5.63 o 
  -8   1   1       18.81       20.58      3.27 o 
  -7   1   1       53.59       51.85      2.67 o 
  -6   1   1        1.69        3.59      1.47 o 
  -5   1   1      228.13      224.46      3.82 o 
  -4   1   1        3.38        0.72      1.23 o 
  -3   1   1        8.62        7.56      1.10 o 
  -2   1   1      140.88       97.80      1.73 o 
  -1   1   1       28.83       21.62      1.15 o 
   0   1   1      670.56      677.04     17.34 o 
   1   1   1     4004.66     4045.94     92.13 o 
   3   1   1       98.51      137.41      4.90 o 
   4   1   1     1463.72     1444.77     28.63 o 
   5   1   1        1.18        0.25      2.79 o 
   6   1   1      309.60      302.76      6.25 o 
   7   1   1      550.54      527.36     11.97 o 
   8   1   1       48.28       43.21      5.94 o 
   9   1   1       91.71       86.26      7.92 o 
  10   1   1       40.28       42.08      4.75 o 
  -9   2   1       79.94       92.82      6.23 o 
  -8   2   1      186.93      194.16      7.60 o 
  -7   2   1       61.24       60.36      3.59 o 
  -6   2   1      139.06      140.87      4.33 o 
  -5   2   1      165.30      173.02      4.34 o 
  -4   2   1      401.11      394.09      6.17 o 
  -3   2   1       80.69       83.17      3.32 o 
  -2   2   1     2870.10     2895.02     32.29 o 
  -1   2   1      543.71      496.90      7.32 o 
   0   2   1      784.24      829.15     15.15 o 
   1   2   1      584.26      544.21      7.23 o 
   2   2   1       24.81       15.39      1.34 o 
   3   2   1      256.71      247.32      5.49 o 
   4   2   1     1176.81     1185.84     21.38 o 
   5   2   1       17.63       14.59      3.23 o 
   6   2   1        3.67        6.23      3.55 o 
   7   2   1       16.69       15.72      4.49 o 
   8   2   1       57.01       59.82      9.74 o 
   9   2   1      275.14      283.60     14.16 o 
  10   2   1        0.12      -12.72      6.36 o 
  -8   3   1      204.11      212.05      8.35 o 
  -7   3   1        0.54       -2.12      3.68 o 
  -6   3   1       52.24       49.62      3.88 o 
  -5   3   1      202.14      205.63      5.61 o 
  -4   3   1        3.80        3.14      2.13 o 
  -3   3   1     1440.23     1464.48     18.08 o 
  -2   3   1      969.88     1000.15     18.48 o 
  -1   3   1       30.74       25.77      2.25 o 
   0   3   1      877.06      897.13     10.12 o 
   1   3   1       76.52       58.60      2.87 o 
   2   3   1      227.55      268.16      3.78 o 
   3   3   1     1916.91     1948.35     27.87 o 
   4   3   1      121.86      126.04      3.26 o 
   5   3   1        1.37        4.54      3.78 o 
   6   3   1      142.49      151.39      5.40 o 
   7   3   1        6.08        5.90      2.36 o 
   8   3   1        1.00       -3.87      5.75 o 
   9   3   1      247.35      276.18     20.85 o 
  10   3   1        0.74       10.05     10.80 o 
  -8   4   1      131.10      128.18     12.92 o 
  -7   4   1      225.37      221.65     10.96 o 
  -6   4   1       11.56       13.13      4.24 o 
  -5   4   1      880.16      911.80     16.58 o 
  -4   4   1      490.51      523.05     10.24 o 
  -3   4   1        4.25        4.53      2.82 o 
  -2   4   1      131.43      146.09      4.69 o 
  -1   4   1     1881.82     1971.07     39.31 o 
   0   4   1      242.84      227.57      8.33 o 
   1   4   1      844.96      881.95     11.55 o 
   2   4   1      235.28      224.18      4.28 o 
   3   4   1       10.23       13.33      1.68 o 
   4   4   1      650.23      653.25      9.64 o 
   5   4   1      254.06      271.16      5.85 o 
   6   4   1      277.18      290.42      8.26 o 
   7   4   1       22.38       26.58      4.20 o 
   8   4   1       14.97       15.17      2.20 o 
   9   4   1       59.17       57.31      4.61 o 
  -7   5   1       67.02       72.28      7.99 o 
  -6   5   1       38.09       38.66      6.64 o 
  -5   5   1      338.21      328.66     11.95 o 
  -4   5   1      286.80      290.06     12.51 o 
  -3   5   1      123.86      126.73      9.63 o 
  -2   5   1       96.16       96.76      5.85 o 
  -1   5   1      278.10      293.44     10.88 o 
   0   5   1     1400.84     1441.18     23.05 o 
   1   5   1       17.39       17.95      3.52 o 
   2   5   1       98.02      105.47      3.46 o 
   3   5   1     1267.29     1279.55     15.73 o 
   4   5   1      176.22      173.82      5.88 o 
   5   5   1        1.00       -0.75      1.63 o 
   6   5   1     1330.43     1345.05     18.08 o 
   7   5   1        9.70        8.07      2.53 o 
   8   5   1        3.39        1.28      2.45 o 
   9   5   1      319.24      316.40     11.46 o 
  10   5   1       15.66       11.63      4.89 o 
  -6   6   1       22.32       19.32      6.42 o 
  -5   6   1      139.46      146.45     11.78 o 
  -4   6   1      620.37      634.84     19.64 o 
  -3   6   1       12.52       11.99      7.05 o 
  -2   6   1      718.79      733.12     19.85 o 
  -1   6   1      248.48      275.56     16.38 o 
   0   6   1       64.36       73.69      9.77 o 
   1   6   1        0.11        3.78      4.27 o 
   2   6   1      438.05      450.59     12.62 o 
   3   6   1      531.58      502.18     18.78 o 
   4   6   1       31.61       30.87      3.67 o 
   5   6   1        2.74        1.61      2.80 o 
   6   6   1      283.52      283.89      7.07 o 
   7   6   1      120.64      125.96      4.63 o 
   8   6   1       17.26       16.36      3.18 o 
   9   6   1      148.37      146.00     10.80 o 
  10   6   1       15.68       11.90      6.19 o 
  -5   7   1      240.12      249.24     13.37 o 
  -4   7   1       30.01       23.05      9.84 o 
  -3   7   1      194.76      188.54     11.69 o 
  -2   7   1      172.06      169.90     11.15 o 
  -1   7   1       16.06       13.35      8.53 o 
   0   7   1      730.67      753.21     29.17 o 
   1   7   1        0.68        5.71      8.05 o 
   2   7   1       10.16        9.06      9.08 o 
   3   7   1     1231.00     1236.74     26.37 o 
   4   7   1       44.71       45.41      5.46 o 
   5   7   1        0.20       -0.21      4.82 o 
   6   7   1      755.95      735.30     16.90 o 
   7   7   1       82.47       81.62      4.82 o 
   8   7   1        1.17       -0.13      4.11 o 
   9   7   1      156.48      163.99     10.66 o 
  -4   8   1       48.01       36.23      7.27 o 
  -3   8   1       13.94       10.56      8.64 o 
  -2   8   1        3.55        6.82      6.76 o 
  -1   8   1      200.10      188.57     11.82 o 
   0   8   1       82.12       91.99     13.42 o 
   1   8   1        0.23        3.23      8.26 o 
   2   8   1       75.39       61.65     10.60 o 
   3   8   1      105.11      106.02      8.21 o 
   4   8   1      111.42      102.96      7.87 o 
   5   8   1       79.50       71.16      6.76 o 
   6   8   1       35.64       43.20      7.47 o 
   7   8   1       52.68       52.47      5.79 o 
   8   8   1        1.10        2.82      6.47 o 
   9   8   1        0.71        4.82      6.61 o 
  -2   9   1        0.74       -2.24      7.29 o 
  -1   9   1       20.01       31.16      8.10 o 
   0   9   1      250.01      248.32     20.44 o 
   1   9   1      109.20      110.78     14.17 o 
   2   9   1        3.25       -8.74      8.12 o 
   3   9   1      663.54      686.26     29.10 o 
   4   9   1       79.75       80.13      8.26 o 
   5   9   1        2.09       -0.78      5.51 o 
   6   9   1      222.18      205.38     10.69 o 
   7   9   1      116.45      112.78      8.32 o 
   8   9   1       90.87      100.86      7.52 o 
   0  10   1      170.40      189.86     13.28 o 
   1  10   1       47.73       38.26     12.52 o 
   2  10   1       16.30       15.76     10.66 o 
   3  10   1      175.65      171.60     17.34 o 
   4  10   1       60.66       46.03     11.28 o 
   5  10   1        3.14        7.24      6.22 o 
   6  10   1       46.14       56.36      7.83 o 
  -4 -10   2       10.39       -0.21      9.56 o 
  -3 -10   2      178.64      159.01     17.34 o 
  -2 -10   2        3.57      -18.03      9.01 o 
  -1 -10   2       63.55       52.84     12.94 o 
  -7  -9   2       91.97       91.06      8.24 o 
  -6  -9   2       45.87       40.36      8.39 o 
  -5  -9   2       30.15       28.84      6.81 o 
  -4  -9   2        0.04        1.79      8.88 o 
  -3  -9   2       56.77       42.32     11.49 o 
  -2  -9   2      177.76      201.32     18.37 o 
  -1  -9   2        0.74       -5.16      8.74 o 
   0  -9   2       20.66       25.55      7.99 o 
   1  -9   2       64.05       71.49     14.24 o 
   2  -9   2       95.00       89.17     15.14 o 
  -8  -8   2       16.56        7.61      4.77 o 
  -7  -8   2       29.98       34.27      5.86 o 
  -6  -8   2      245.77      242.75     12.11 o 
  -5  -8   2        1.97        2.23      5.99 o 
  -4  -8   2      102.19       90.29      7.92 o 
  -3  -8   2      203.96      209.94     12.11 o 
  -2  -8   2       95.54       84.70     12.52 o 
  -1  -8   2      251.73      259.41     13.86 o 
   0  -8   2      125.29      184.74     17.61 o 
   1  -8   2       75.58       85.94     13.90 o 
   3  -8   2       32.94       50.17     20.57 o 
  -9  -7   2       76.61       88.90      8.94 o 
  -8  -7   2       27.71       32.54      7.02 o 
  -7  -7   2       37.90       44.70      5.44 o 
  -6  -7   2      127.44      154.27      8.64 o 
  -5  -7   2      167.04      160.70      8.64 o 
  -4  -7   2       42.36       31.21      5.54 o 
  -3  -7   2       79.04       75.34      6.93 o 
  -2  -7   2      188.49      197.15     20.74 o 
  -1  -7   2      294.58      307.44     27.21 o 
   0  -7   2       36.36       30.18      6.99 o 
   1  -7   2      442.82      442.05     13.20 o 
   2  -7   2      116.13      104.10     13.14 o 
   3  -7   2        4.91        4.64      6.98 o 
   4  -7   2       66.76       61.48      9.11 o 
   5  -7   2       95.40      100.67     10.59 o 
  -9  -6   2      238.07      257.80      9.09 o 
  -8  -6   2        0.61        1.49      3.96 o 
  -7  -6   2       13.22       10.45      4.17 o 
  -6  -6   2      375.21      389.62     10.97 o 
  -5  -6   2        2.30        0.70      7.36 o 
  -4  -6   2       67.87       62.10      5.44 o 
  -3  -6   2      159.76      165.23      8.00 o 
  -2  -6   2      178.16      176.13      8.24 o 
  -1  -6   2      337.10      354.96     10.38 o 
   0  -6   2      272.66      272.41     12.45 o 
   1  -6   2      153.87      167.92     17.30 o 
   2  -6   2      315.22      303.93     21.38 o 
   3  -6   2        3.23        0.21      6.00 o 
   4  -6   2      148.98      144.84      9.00 o 
   5  -6   2      264.17      255.99     27.56 o 
   6  -6   2        3.06        7.76      8.26 o 
  -9  -5   2       11.86       13.39      3.51 o 
  -8  -5   2      173.51      164.22     16.55 o 
  -7  -5   2       32.79       32.72      2.99 o 
  -6  -5   2        2.39        2.58      2.58 o 
  -5  -5   2      315.09      324.37      7.66 o 
  -4  -5   2      252.21      248.26      9.28 o 
  -3  -5   2       14.62       15.18      3.15 o 
  -2  -5   2      960.39      952.74     30.38 o 
  -1  -5   2      199.03      220.11      7.30 o 
   0  -5   2       44.19       49.99      6.00 o 
   1  -5   2      244.58      228.18     10.07 o 
   2  -5   2      129.66      139.55     10.32 o 
   3  -5   2       10.03        3.10      5.40 o 
   4  -5   2       98.64      121.83      7.80 o 
   5  -5   2       93.74      108.96      8.36 o 
   6  -5   2        8.97       10.43      6.56 o 
   7  -5   2       14.38        3.27      5.92 o 
 -10  -4   2        0.20       -4.68      4.75 o 
  -9  -4   2      127.04      114.70      8.67 o 
  -8  -4   2        1.19        3.29      4.89 o 
  -7  -4   2      141.94      137.99      6.37 o 
  -6  -4   2       26.35       31.82      2.58 o 
  -5  -4   2       83.99       84.93      2.82 o 
  -4  -4   2      240.00      235.74      6.17 o 
  -3  -4   2      462.22      458.89      7.02 o 
  -2  -4   2      362.36      380.59      5.47 o 
  -1  -4   2      730.02      718.66     10.07 o 
   0  -4   2      142.46      143.89      4.66 o 
   1  -4   2        0.33        2.17      2.45 o 
   2  -4   2      213.12      229.93      5.53 o 
   3  -4   2      166.48      156.66      5.07 o 
   4  -4   2      335.61      331.88      7.55 o 
   5  -4   2      387.14      385.49     10.10 o 
   6  -4   2       32.42       37.46      6.26 o 
   7  -4   2        2.48        3.01      5.65 o 
 -10  -3   2       69.79       78.78      7.22 o 
  -9  -3   2        6.94        2.83      5.44 o 
  -8  -3   2      146.16      156.29      5.68 o 
  -7  -3   2      595.53      594.58     19.66 o 
  -6  -3   2       47.85       43.64      2.46 o 
  -5  -3   2      494.36      492.73      7.19 o 
  -4  -3   2     1902.17     1981.97     27.78 o 
  -3  -3   2        3.99        5.27      1.47 o 
  -2  -3   2      102.05       98.29      2.65 o 
  -1  -3   2     1586.11     1536.81     18.07 o 
   0  -3   2      356.83      371.43      6.07 o 
   1  -3   2       91.06       76.18      2.88 o 
   2  -3   2      328.45      335.57      5.28 o 
   3  -3   2       54.71       53.29      3.12 o 
   4  -3   2       60.49       60.96      3.11 o 
   5  -3   2       45.08       47.32      3.20 o 
   6  -3   2      289.49      308.65      7.43 o 
   7  -3   2        2.88        5.64      4.10 o 
   8  -3   2       15.11       18.93      5.26 o 
 -10  -2   2      259.07      244.10     21.19 o 
  -9  -2   2      108.46      105.77      5.01 o 
  -8  -2   2      219.68      207.57      6.74 o 
  -7  -2   2      373.05      357.27      9.51 o 
  -6  -2   2      129.12      124.49      3.53 o 
  -5  -2   2       45.21       44.41      1.77 o 
  -4  -2   2     2309.58     2300.56     22.60 o 
  -3  -2   2        7.20        7.55      1.30 o 
  -2  -2   2      107.94      109.00      2.34 o 
  -1  -2   2       13.71       36.84      1.71 o 
   0  -2   2      106.69       94.93      2.47 o 
   1  -2   2     3936.51     4197.76     45.77 o 
   2  -2   2      656.84      643.73      8.79 o 
   3  -2   2      641.49      629.16      8.33 o 
   4  -2   2      144.68      146.93      3.81 o 
   5  -2   2       13.29       16.95      2.20 o 
   6  -2   2      134.68      140.92      4.34 o 
   7  -2   2      401.43      415.73      7.62 o 
   8  -2   2      123.93      124.47      6.85 o 
   9  -2   2       93.60       99.27      7.40 o 
 -10  -1   2       84.25       72.30      6.56 o 
  -9  -1   2        0.38       -3.75      2.39 o 
  -8  -1   2      511.20      499.22      8.53 o 
  -7  -1   2      516.55      492.62     13.74 o 
  -6  -1   2       15.89       16.96      1.42 o 
  -5  -1   2      896.51      886.30     10.49 o 
  -4  -1   2     1535.44     1520.32     16.25 o 
  -3  -1   2     1440.81     1476.19     14.32 o 
  -2  -1   2     2561.14     2522.93     27.41 o 
  -1  -1   2     2890.31     2822.97     33.89 o 
   0  -1   2     2348.21     2163.91    150.82 o 
   1  -1   2        0.81        0.37      1.15 o 
   2  -1   2     1099.21     1031.42     12.47 o 
   3  -1   2     2168.93     2105.69     25.59 o 
   4  -1   2       22.09       20.05      2.58 o 
   5  -1   2      286.59      277.70      5.48 o 
   6  -1   2      254.20      259.39      5.79 o 
   7  -1   2       98.54      100.67      4.23 o 
   8  -1   2       37.27       35.21      3.45 o 
   9  -1   2       70.07       79.74      5.59 o 
  -9   0   2       35.19       42.10      3.54 o 
  -8   0   2      105.45      108.03      4.36 o 
  -7   0   2      743.62      727.21      9.76 o 
  -6   0   2       78.49       71.09      3.54 o 
  -5   0   2      421.17      408.39      7.34 o 
  -4   0   2      275.81      264.61      4.73 o 
  -3   0   2        2.23       -0.30      0.82 o 
  -2   0   2     2377.12     2504.02     21.65 o 
  -1   0   2     5044.48     5011.74     59.62 o 
   0   0   2      258.90      255.61      7.57 o 
   1   0   2     1964.47     1971.25     27.71 o 
   2   0   2       53.31       38.71      1.78 o 
   3   0   2      458.34      438.40      6.23 o 
   4   0   2     3519.47     3333.20     42.68 o 
   5   0   2      929.70      905.38     13.82 o 
   6   0   2       71.62       62.65      3.45 o 
   7   0   2      303.74      312.15      6.11 o 
   8   0   2       12.19        9.28      2.34 o 
   9   0   2        9.11        9.45      2.85 o 
  -9   1   2       18.01       19.27      8.11 o 
  -8   1   2      155.74      171.99      6.79 o 
  -7   1   2      215.75      220.06      5.15 o 
  -6   1   2        2.13        3.04      1.59 o 
  -5   1   2      175.90      172.77      3.58 o 
  -4   1   2     1056.19     1042.61     12.42 o 
  -3   1   2       93.29       84.72      2.19 o 
  -2   1   2        0.51        2.79      1.04 o 
  -1   1   2     4156.46     4017.23     52.37 o 
   1   1   2      135.51      148.27      4.68 o 
   2   1   2     3270.18     3360.37     82.70 o 
   3   1   2     1221.30     1180.50     18.99 o 
   4   1   2       27.77       19.52      2.89 o 
   5   1   2      228.02      221.84     10.87 o 
   6   1   2      181.92      171.87      4.49 o 
   7   1   2       21.24       26.26      2.40 o 
   8   1   2        0.69       -4.05      4.43 o 
   9   1   2       38.29       34.41      3.70 o 
  10   1   2        8.81        6.46      2.64 o 
  -9   2   2       51.04       48.11      5.95 o 
  -8   2   2       46.10       46.33      4.85 o 
  -7   2   2      225.59      231.08      5.00 o 
  -6   2   2        7.77        8.49      2.35 o 
  -5   2   2       82.81       79.90      3.26 o 
  -4   2   2     1188.58     1211.00     13.03 o 
  -3   2   2        1.38        1.31      1.53 o 
  -2   2   2      632.27      607.57      8.12 o 
  -1   2   2       46.09       29.83      2.96 o 
   0   2   2     1986.47     1947.12     27.36 o 
   1   2   2     4887.68     5065.75     59.37 o 
   2   2   2      788.33      753.81      9.92 o 
   3   2   2      387.58      398.40     15.04 o 
   4   2   2     1083.03     1016.38     21.51 o 
   5   2   2       68.46       54.95      4.30 o 
   6   2   2       67.12       63.65      5.07 o 
   7   2   2      528.56      500.26     16.30 o 
   8   2   2       22.13       18.46      4.82 o 
   9   2   2        1.68        3.96      6.52 o 
  10   2   2      153.88      160.34     12.45 o 
  -8   3   2       13.06        7.83      4.89 o 
  -7   3   2       81.50       90.43      4.72 o 
  -6   3   2       98.13      101.67      6.12 o 
  -5   3   2       11.11       11.81      3.24 o 
  -4   3   2       54.64       55.30      3.20 o 
  -3   3   2      843.79      861.34     11.73 o 
  -2   3   2      180.03      176.93      6.40 o 
  -1   3   2      342.24      348.61      7.36 o 
   0   3   2     4015.36     4051.05     43.76 o 
   1   3   2        3.79        1.62      1.26 o 
   2   3   2      112.61      115.49      2.94 o 
   3   3   2      872.82      865.02     13.18 o 
   4   3   2      387.89      397.25      6.08 o 
   5   3   2        0.29        2.42      2.25 o 
   6   3   2      100.23       92.93      4.00 o 
   7   3   2       36.12       43.27      6.42 o 
   8   3   2       88.51       99.54     10.29 o 
   9   3   2       51.41       70.87      9.32 o 
  10   3   2      118.43      108.57     15.96 o 
  -7   4   2      261.30      231.15     15.08 o 
  -6   4   2       55.42       51.70      7.76 o 
  -5   4   2       28.32       31.35      5.35 o 
  -4   4   2      402.36      413.54     14.30 o 
  -3   4   2      445.10      467.36      9.14 o 
  -2   4   2      528.87      541.42      8.82 o 
  -1   4   2      996.79     1038.41     17.30 o 
   0   4   2      543.79      564.82      9.13 o 
   1   4   2     2615.62     2708.45     34.07 o 
   2   4   2      307.23      307.95      4.73 o 
   3   4   2      196.76      188.32      3.78 o 
   4   4   2     2234.84     2260.96     40.81 o 
   5   4   2       20.43       19.56      2.13 o 
   6   4   2       34.42       37.51      2.79 o 
   7   4   2     1380.63     1438.07     25.29 o 
   8   4   2      114.43      117.06      8.29 o 
   9   4   2       42.37       36.40      3.51 o 
  -7   5   2       13.13       11.42      8.14 o 
  -6   5   2       86.15       98.95      8.12 o 
  -5   5   2      132.36      134.54      8.57 o 
  -4   5   2      239.53      238.99     11.84 o 
  -3   5   2      463.92      481.47     28.04 o 
  -2   5   2       87.23       92.34      5.69 o 
  -1   5   2      203.60      208.31      8.85 o 
   0   5   2      474.55      487.55     10.56 o 
   1   5   2     1249.06     1256.43     17.77 o 
   2   5   2      320.62      317.76      5.98 o 
   3   5   2      651.71      655.55     10.87 o 
   4   5   2      180.26      182.68      4.29 o 
   5   5   2      106.42      103.63      2.90 o 
   6   5   2        2.63        3.51      1.94 o 
   7   5   2      539.92      546.71     14.81 o 
   8   5   2      165.41      168.36      6.55 o 
   9   5   2        6.34        7.74      2.96 o 
  10   5   2       17.07       15.83      3.14 o 
  -6   6   2       31.00       24.29      9.03 o 
  -5   6   2       33.85       33.01      6.44 o 
  -4   6   2      361.34      368.57     14.73 o 
  -3   6   2      105.25      100.39      8.60 o 
  -2   6   2      231.26      220.12     11.19 o 
  -1   6   2      798.09      821.46     30.14 o 
   0   6   2      117.41      141.39     12.11 o 
   1   6   2      250.82      262.29      9.71 o 
   2   6   2       30.27       24.57      4.48 o 
   3   6   2       98.41       96.58      5.93 o 
   4   6   2     1025.82      974.18     19.31 o 
   5   6   2       11.78       15.31      5.47 o 
   6   6   2        6.61       10.10      2.65 o 
   7   6   2      514.39      515.16      9.66 o 
   8   6   2      329.05      309.46     10.25 o 
   9   6   2        0.05        5.10      3.69 o 
  10   6   2      352.97      348.50     15.27 o 
  -5   7   2        5.26       15.27      8.44 o 
  -4   7   2        8.18        9.05      6.84 o 
  -3   7   2      130.56      146.38     10.31 o 
  -2   7   2      140.16      152.84     10.27 o 
  -1   7   2       12.76       15.69      9.08 o 
   0   7   2      257.98      248.80     16.44 o 
   1   7   2        1.11       -3.51      6.74 o 
   2   7   2      147.55      146.80     14.97 o 
   3   7   2       69.64       66.43      6.14 o 
   4   7   2      412.12      384.00     11.80 o 
   5   7   2       45.14       49.66      5.22 o 
   6   7   2       69.75       62.64      4.58 o 
   7   7   2       47.04       45.06      4.03 o 
   8   7   2      187.01      186.98     14.28 o 
   9   7   2        8.25        6.80      4.06 o 
  -4   8   2      113.98      114.15      8.94 o 
  -3   8   2        8.70       16.90      7.02 o 
  -2   8   2       13.84       10.28      6.66 o 
  -1   8   2        4.66       -6.26      8.53 o 
   0   8   2        0.88       -3.92      8.81 o 
   1   8   2      178.79      167.06     15.27 o 
   2   8   2       65.54       66.60     11.70 o 
   3   8   2       78.10       77.61      7.31 o 
   4   8   2      232.24      226.40     17.20 o 
   5   8   2       53.98       54.69      6.24 o 
   6   8   2       20.88       12.20      5.04 o 
   7   8   2      416.68      409.82     12.52 o 
   8   8   2        3.19       -3.17      6.26 o 
   9   8   2       70.37       72.93      8.53 o 
  -2   9   2       82.11       73.21      9.04 o 
  -1   9   2      140.17      118.46     13.66 o 
   0   9   2        4.40       23.46     10.73 o 
   1   9   2      344.13      338.86     21.05 o 
   2   9   2       62.90       78.23     12.87 o 
   3   9   2        8.55       18.92      9.70 o 
   4   9   2      101.92      102.32      8.65 o 
   5   9   2      218.65      190.69     10.64 o 
   6   9   2        6.76        8.22      5.55 o 
   7   9   2      135.92      142.62      8.83 o 
   8   9   2       34.38       38.24      5.69 o 
   0  10   2       54.07       47.20     12.52 o 
   1  10   2       85.93       83.25     14.38 o 
   2  10   2       80.46       69.84     13.55 o 
   3  10   2       26.36       15.89     10.66 o 
   4  10   2      115.44      125.09     14.93 o 
   5  10   2       17.83       28.90      7.10 o 
   6  10   2       67.33       70.21      8.14 o 
  -3 -10   3       30.20       17.89     11.77 o 
  -6  -9   3        8.05        4.06      6.28 o 
  -5  -9   3      220.12      224.82     11.99 o 
  -4  -9   3        2.13       -6.47      8.67 o 
  -3  -9   3       72.40       53.26     11.90 o 
  -2  -9   3      105.69      103.76     14.93 o 
  -1  -9   3        1.78       13.07     10.73 o 
   0  -9   3       72.84       77.20     14.72 o 
   1  -9   3        0.49      -10.18     10.46 o 
  -8  -8   3       89.79      116.20     22.81 o 
  -7  -8   3      377.83      379.12     13.30 o 
  -6  -8   3       46.12       43.37     10.01 o 
  -5  -8   3      166.90      174.80     26.49 o 
  -4  -8   3      106.92       96.11     11.49 o 
  -3  -8   3      210.34      198.02     16.93 o 
  -2  -8   3       46.95       41.08     10.53 o 
  -1  -8   3      493.36      517.52     18.87 o 
   0  -8   3      238.14      230.57     13.80 o 
   1  -8   3        2.46       -5.02      9.77 o 
   2  -8   3       60.52       69.60      9.22 o 
   3  -8   3      207.23      187.87     12.96 o 
  -8  -7   3      305.86      302.60     14.59 o 
  -7  -7   3       86.65      103.94     14.45 o 
  -6  -7   3       44.16       40.88      5.79 o 
  -5  -7   3      244.88      239.55     23.32 o 
  -4  -7   3       92.83       90.94      7.31 o 
  -3  -7   3       62.89       74.56      7.16 o 
  -2  -7   3        7.09        0.29      5.09 o 
  -1  -7   3        7.42        9.21      8.39 o 
   0  -7   3      387.46      394.61     16.02 o 
   1  -7   3        0.26        0.69      6.54 o 
   2  -7   3        7.78       -3.44      9.29 o 
   3  -7   3      181.80      178.53     12.19 o 
   4  -7   3       13.72       17.83      7.78 o 
  -9  -6   3       42.78       42.11      6.88 o 
  -8  -6   3      175.33      171.19     10.11 o 
  -7  -6   3       85.56       99.70      6.20 o 
  -6  -6   3       75.50       68.34      5.67 o 
  -5  -6   3        0.29       -2.10      3.92 o 
  -4  -6   3      797.28      733.18     17.33 o 
  -3  -6   3      252.57      243.79      9.77 o 
  -2  -6   3        2.25        3.30      3.70 o 
  -1  -6   3       86.83       90.95      7.84 o 
   0  -6   3     1001.05      984.06     24.23 o 
   1  -6   3      112.74      110.58      8.66 o 
   2  -6   3      427.80      439.27     27.73 o 
   3  -6   3      347.19      313.51     14.30 o 
   4  -6   3        0.53        5.52      6.78 o 
   5  -6   3        0.17       -4.43      6.90 o 
   6  -6   3      157.56      150.28     12.28 o 
  -9  -5   3       48.21       46.29      4.78 o 
  -8  -5   3      275.14      291.97     10.53 o 
  -7  -5   3       50.24       50.10      3.78 o 
  -6  -5   3      147.60      147.72      5.63 o 
  -5  -5   3      144.12      136.82      5.88 o 
  -4  -5   3        2.38        0.75      2.80 o 
  -3  -5   3     1127.61     1105.56     32.20 o 
  -2  -5   3       65.72       69.88      6.25 o 
  -1  -5   3        3.21        4.34      3.36 o 
   0  -5   3      754.62      760.18     19.38 o 
   1  -5   3        1.51       -2.34      4.54 o 
   2  -5   3      117.17      117.67      6.76 o 
   3  -5   3      341.40      332.90     11.05 o 
   4  -5   3        9.92        9.08      5.21 o 
   5  -5   3       70.84       71.39      8.61 o 
   6  -5   3       32.04       33.08      9.12 o 
   7  -5   3       19.84       18.56      8.25 o 
  -9  -4   3       33.68       32.68      6.88 o 
  -8  -4   3       57.36       65.50      7.57 o 
  -7  -4   3      180.88      190.09      7.19 o 
  -6  -4   3       80.68       79.38      3.24 o 
  -5  -4   3        0.30        0.40      2.06 o 
  -4  -4   3       42.33       42.80      3.81 o 
  -3  -4   3     1565.35     1534.74     20.75 o 
  -2  -4   3      304.38      306.17      5.54 o 
  -1  -4   3      918.29      922.77     12.43 o 
   0  -4   3      614.03      625.64      9.41 o 
   1  -4   3      293.51      284.73      8.41 o 
   2  -4   3       31.23       33.71      3.03 o 
   3  -4   3      337.06      346.76      6.75 o 
   4  -4   3      225.14      238.56      6.42 o 
   5  -4   3       15.03       28.89      5.39 o 
   6  -4   3        1.55        2.01      5.33 o 
   7  -4   3       96.66       91.54      8.33 o 
 -10  -3   3       69.40       66.12      7.64 o 
  -9  -3   3      124.92      135.89     20.81 o 
  -8  -3   3       43.23       48.41      4.10 o 
  -7  -3   3       55.71       57.98      5.88 o 
  -6  -3   3      842.91      845.66     12.81 o 
  -5  -3   3        1.97        1.69      2.36 o 
  -4  -3   3      271.68      267.08      6.60 o 
  -3  -3   3     1736.05     1711.24     22.21 o 
  -2  -3   3      135.79      133.56      3.56 o 
  -1  -3   3        0.15       -0.28      1.61 o 
   0  -3   3     1564.25     1567.59     16.87 o 
   1  -3   3      606.80      593.86      8.73 o 
   2  -3   3      160.78      178.08      3.98 o 
   3  -3   3      253.70      249.19      6.72 o 
   4  -3   3       94.56       99.97      3.46 o 
   5  -3   3      810.16      791.73     13.13 o 
   6  -3   3        9.11       14.59      3.39 o 
   7  -3   3      169.97      174.31      7.48 o 
   8  -3   3      353.75      352.63     10.24 o 
 -10  -2   3       97.41       98.06      7.31 o 
  -9  -2   3        0.52       -0.25      2.71 o 
  -8  -2   3        6.17        6.35      2.60 o 
  -7  -2   3      175.92      178.74      8.38 o 
  -6  -2   3      316.06      328.26      6.47 o 
  -5  -2   3       51.66       50.62      2.16 o 
  -4  -2   3      617.72      593.90      7.49 o 
  -3  -2   3     1048.74     1004.28     14.01 o 
  -2  -2   3      913.19      926.43     11.15 o 
  -1  -2   3      485.43      508.89      6.91 o 
   0  -2   3     3038.91     3070.63     33.98 o 
   1  -2   3      518.26      514.11      8.14 o 
   2  -2   3       65.83       72.41      2.57 o 
   3  -2   3      498.20      478.70      6.98 o 
   4  -2   3      724.42      711.27      9.50 o 
   5  -2   3      219.24      216.20      4.83 o 
   6  -2   3       92.42       94.26      3.77 o 
   7  -2   3      143.97      152.70      5.54 o 
   8  -2   3      233.21      236.37      8.35 o 
   9  -2   3        0.56       -3.26      4.03 o 
  -9  -1   3      308.49      297.11      7.45 o 
  -8  -1   3        2.66        5.49      2.50 o 
  -7  -1   3      189.86      185.79      4.95 o 
  -6  -1   3     1192.00     1189.47     21.52 o 
  -5  -1   3      102.64      100.22      2.62 o 
  -4  -1   3       60.43       50.68      1.85 o 
  -3  -1   3     4582.24     4569.93     46.02 o 
  -2  -1   3       12.20        5.59      1.16 o 
  -1  -1   3      320.00      371.22      5.67 o 
   0  -1   3     6840.99     6794.68     92.49 o 
   1  -1   3      151.71      186.72      3.62 o 
   2  -1   3     2187.93     2235.60     25.06 o 
   3  -1   3     1111.29     1080.26     12.32 o 
   4  -1   3      882.44      853.53     10.40 o 
   5  -1   3      864.90      834.61     11.71 o 
   6  -1   3      126.91      132.92      5.44 o 
   7  -1   3       99.47      102.64      3.67 o 
   8  -1   3      764.33      734.24     16.01 o 
   9  -1   3        3.51        5.89      3.21 o 
  -9   0   3       46.30       44.68      6.79 o 
  -8   0   3       13.86        7.04      3.15 o 
  -7   0   3        1.54       -1.95      2.28 o 
  -6   0   3      234.51      237.34      4.57 o 
  -5   0   3        7.26        7.37      1.69 o 
  -4   0   3      310.99      309.62      4.38 o 
  -3   0   3      316.15      310.77      4.13 o 
  -2   0   3       56.92       88.23      2.19 o 
  -1   0   3      157.73      140.59      2.76 o 
   0   0   3     1013.62     1043.84     26.83 o 
   1   0   3     2456.37     2363.12     28.54 o 
   2   0   3       63.16       96.22      3.71 o 
   3   0   3      110.13      100.41      2.81 o 
   4   0   3      964.73      931.80     14.29 o 
   5   0   3      463.75      437.56     12.12 o 
   6   0   3       52.77       52.03      3.29 o 
   7   0   3      611.73      603.38      9.49 o 
   8   0   3       22.41       22.63      2.62 o 
   9   0   3       13.30        9.48      2.83 o 
  -9   1   3      259.37      272.87     12.24 o 
  -8   1   3        1.08        2.17      3.16 o 
  -7   1   3        0.18        2.10      2.65 o 
  -6   1   3      696.85      684.40      8.58 o 
  -5   1   3       23.56       24.39      1.96 o 
  -4   1   3      313.13      314.65      4.60 o 
  -3   1   3     1005.62      959.99     10.72 o 
  -2   1   3      339.63      402.63      6.29 o 
  -1   1   3       78.86       66.99      2.18 o 
   0   1   3      900.12      888.55     21.81 o 
   1   1   3     1827.17     1809.30     24.87 o 
   2   1   3       63.31       81.73      3.70 o 
   3   1   3      660.27      645.60      9.62 o 
   4   1   3       60.65       57.77      2.62 o 
   5   1   3     1272.56     1211.65     18.35 o 
   6   1   3       98.04       92.22      3.43 o 
   7   1   3      229.93      228.85      5.93 o 
   8   1   3      252.93      249.13     10.29 o 
   9   1   3        0.25       -3.88      3.58 o 
  10   1   3        5.70        9.34      3.48 o 
  -8   2   3       96.83       97.44      6.88 o 
  -7   2   3       44.03       44.63      3.58 o 
  -6   2   3       14.08       13.25      2.33 o 
  -5   2   3       82.33       86.59      3.52 o 
  -4   2   3      250.43      252.56      5.11 o 
  -3   2   3        0.86        0.51      1.60 o 
  -2   2   3      340.30      318.18      4.75 o 
  -1   2   3       11.48       10.20      1.95 o 
   0   2   3     1597.72     1756.85     48.09 o 
   1   2   3      327.06      283.26      4.69 o 
   2   2   3     4248.37     4373.14     60.65 o 
   3   2   3      196.34      233.82      5.55 o 
   4   2   3      698.78      631.61     14.95 o 
   5   2   3      158.22      156.58      8.18 o 
   6   2   3       11.76       12.63      5.21 o 
   7   2   3       21.90        9.89      9.08 o 
   8   2   3      348.11      342.15     17.44 o 
   9   2   3        0.68      -10.17      6.06 o 
  10   2   3        0.02      -10.55      6.78 o 
  -8   3   3       96.16       92.67      7.25 o 
  -7   3   3        0.56        0.89      4.60 o 
  -6   3   3      314.86      330.69      7.71 o 
  -5   3   3        4.88        7.67      2.72 o 
  -4   3   3      469.39      487.26      8.38 o 
  -3   3   3      698.05      703.99     10.10 o 
  -2   3   3       91.27       89.83      2.98 o 
  -1   3   3      502.83      510.43      8.27 o 
   0   3   3      643.64      684.44      9.97 o 
   1   3   3      148.49      175.78      3.83 o 
   2   3   3     3505.12     3516.98     42.14 o 
   3   3   3      811.94      871.04     13.32 o 
   4   3   3       63.46       61.83      2.29 o 
   5   3   3      470.96      472.03      9.55 o 
   6   3   3       20.21       17.80      2.55 o 
   7   3   3       37.36       43.54     13.14 o 
   8   3   3      474.51      471.28     16.73 o 
   9   3   3       25.32       26.83     16.27 o 
  10   3   3       10.44        4.05      7.63 o 
  -7   4   3      102.29      117.87     11.89 o 
  -6   4   3      143.75      158.06     14.21 o 
  -5   4   3      121.46      134.93      5.48 o 
  -4   4   3      199.64      201.66      6.31 o 
  -3   4   3      106.36      115.47      6.19 o 
  -2   4   3      383.56      387.98      7.08 o 
  -1   4   3     2808.79     2859.12     41.93 o 
   0   4   3       13.99       12.58      2.21 o 
   1   4   3      892.38      907.45     13.02 o 
   2   4   3      679.47      683.05      8.24 o 
   3   4   3      557.77      568.02      8.38 o 
   4   4   3      449.49      464.64      8.50 o 
   5   4   3      809.84      867.38     13.52 o 
   6   4   3       69.06       75.80      5.09 o 
   7   4   3       69.35       73.08      3.47 o 
   8   4   3       43.07       48.85      4.33 o 
  -7   5   3       61.60       59.17     10.37 o 
  -6   5   3      199.39      207.58     14.50 o 
  -5   5   3      115.39      111.54      7.77 o 
  -4   5   3      158.65      158.52      9.69 o 
  -3   5   3      118.60      130.58      8.20 o 
  -2   5   3      176.23      171.34     10.15 o 
  -1   5   3      621.32      627.35     15.93 o 
   0   5   3      257.46      266.60      7.22 o 
   1   5   3      182.03      182.59      6.49 o 
   2   5   3      206.29      213.44      5.03 o 
   3   5   3       22.75       18.50      2.51 o 
   4   5   3        5.91        6.66      1.98 o 
   5   5   3      263.26      282.75      5.18 o 
   6   5   3        1.94        2.86      2.14 o 
   7   5   3       45.86       52.22      5.61 o 
   8   5   3      148.21      147.64      5.61 o 
   9   5   3       86.96       86.25      7.64 o 
  10   5   3       43.74       39.36      3.58 o 
  -6   6   3        8.03        5.30      8.24 o 
  -5   6   3      225.14      244.23     15.45 o 
  -4   6   3      245.67      239.25     12.36 o 
  -3   6   3        1.63       -3.45      4.97 o 
  -2   6   3      341.28      345.13     14.66 o 
  -1   6   3      248.62      221.62     14.86 o 
   0   6   3      229.30      254.51     15.27 o 
   1   6   3      294.41      304.91     10.41 o 
   2   6   3      678.11      673.51     18.61 o 
   3   6   3       33.54       29.41      5.19 o 
   4   6   3       24.76       23.26      3.41 o 
   5   6   3      219.40      220.48      6.47 o 
   6   6   3      162.23      172.60      4.79 o 
   7   6   3        3.89        5.95      1.95 o 
   8   6   3      230.96      218.41      8.70 o 
   9   6   3       70.12       67.31      4.95 o 
  10   6   3       10.13        4.17      3.50 o 
  -5   7   3       66.59       65.64     10.38 o 
  -4   7   3      225.59      217.63     19.88 o 
  -3   7   3       30.86       32.05      6.89 o 
  -2   7   3        4.26       10.94      5.94 o 
  -1   7   3      440.77      449.47     15.30 o 
   0   7   3       64.87       52.36      9.70 o 
   1   7   3       18.93       17.96      7.71 o 
   2   7   3      131.80      134.24      7.81 o 
   3   7   3       50.72       47.03      5.67 o 
   4   7   3      432.23      409.18     12.13 o 
   5   7   3      147.09      134.17      9.19 o 
   6   7   3        1.01        2.48      3.24 o 
   7   7   3      134.20      142.01      5.85 o 
   8   7   3       17.15       20.72      4.92 o 
   9   7   3        6.81        7.36      3.98 o 
  -4   8   3      176.10      164.99     18.92 o 
  -3   8   3       21.11       19.33     11.08 o 
  -2   8   3       28.28       31.99      7.43 o 
  -1   8   3      328.88      334.60     18.92 o 
   0   8   3       89.62      112.98     14.24 o 
   1   8   3        0.98       -8.05      8.12 o 
   2   8   3      148.09      147.17     14.45 o 
   3   8   3      286.10      283.57     11.83 o 
   4   8   3       56.39       49.54     10.80 o 
   5   8   3       63.09       55.48      7.22 o 
   6   8   3      315.62      295.14     12.90 o 
   7   8   3       20.70       36.43      8.74 o 
   8   8   3       12.22       14.17      6.67 o 
   9   8   3      107.80      103.28      9.56 o 
  -2   9   3       19.34       11.40      8.05 o 
  -1   9   3      117.07      110.95     13.31 o 
   0   9   3       91.28      100.66     14.66 o 
   1   9   3      101.18       91.17     14.04 o 
   2   9   3      201.34      250.38     18.03 o 
   3   9   3       97.61       78.85     12.66 o 
   4   9   3      133.48      128.73     27.25 o 
   5   9   3        5.80        1.98      5.72 o 
   6   9   3      128.84      139.19      9.00 o 
   7   9   3      366.71      381.40     13.10 o 
   8   9   3       10.68       11.22      7.91 o 
   0  10   3      167.34      162.93     17.13 o 
   1  10   3       13.96       18.85     10.94 o 
   2  10   3       98.44       97.91     14.86 o 
   3  10   3      440.35      437.05     24.56 o 
   4  10   3       57.52       59.38     11.83 o 
   5  10   3       71.23       56.59      7.85 o 
   6  10   3      196.64      189.69     11.23 o 
   7  10   3      145.21      144.02      9.88 o 
  -6  -9   4      140.76      156.71     10.68 o 
  -5  -9   4       16.75       15.48      9.56 o 
  -4  -9   4       37.49       52.09     11.56 o 
  -3  -9   4      363.58      356.00     22.71 o 
  -2  -9   4       56.24       44.38     12.25 o 
  -1  -9   4        3.83       -5.30      9.22 o 
   0  -9   4      122.46      131.21     16.99 o 
   1  -9   4      134.00      121.78     16.72 o 
  -7  -8   4      175.54      175.93     10.04 o 
  -6  -8   4      187.34      190.01     10.50 o 
  -5  -8   4      162.65      170.02     10.24 o 
  -4  -8   4      213.57      210.11     19.51 o 
  -3  -8   4      216.67      207.24     17.75 o 
  -2  -8   4      191.56      210.47     17.75 o 
  -1  -8   4       26.82       38.39      8.28 o 
   0  -8   4       25.38       19.27      7.44 o 
   1  -8   4      421.79      403.97     29.48 o 
   2  -8   4        5.01       26.70     11.77 o 
   3  -8   4        2.18       -7.84      9.98 o 
  -8  -7   4        5.19       -0.84      4.41 o 
  -7  -7   4      116.89      105.59     12.18 o 
  -6  -7   4      151.53      147.79      8.55 o 
  -5  -7   4        5.10       10.23      5.18 o 
  -4  -7   4      187.29      195.82     14.14 o 
  -3  -7   4       78.78       77.00     10.53 o 
  -2  -7   4       87.09       77.06     12.04 o 
  -1  -7   4        2.69        4.57      6.16 o 
   0  -7   4      104.04       95.51      9.26 o 
   1  -7   4      426.73      396.30     16.12 o 
   2  -7   4       18.15       17.19      5.91 o 
   3  -7   4       23.67       27.01      7.65 o 
   4  -7   4      249.23      233.22     21.98 o 
  -9  -6   4       57.96       68.12      8.12 o 
  -8  -6   4      181.69      188.32     11.22 o 
  -7  -6   4      340.02      327.86     10.78 o 
  -6  -6   4       29.37       31.43      8.12 o 
  -5  -6   4      225.59      224.62     12.18 o 
  -4  -6   4       96.20       86.95      6.46 o 
  -3  -6   4      107.50      111.37      7.28 o 
  -2  -6   4      648.63      636.39     14.13 o 
  -1  -6   4      128.11      119.44     10.77 o 
   0  -6   4        1.72        6.81      9.63 o 
   1  -6   4      537.24      559.94     15.36 o 
   2  -6   4      101.46      111.23     12.32 o 
   3  -6   4       29.00       29.23     10.10 o 
   4  -6   4      372.85      373.41     20.88 o 
   5  -6   4       20.24       30.10      7.95 o 
  -9  -5   4       53.20       52.56      5.41 o 
  -8  -5   4        2.58        8.20      4.15 o 
  -7  -5   4       57.61       61.23      4.36 o 
  -6  -5   4        7.98        2.72      3.21 o 
  -5  -5   4       14.43       11.15      3.19 o 
  -4  -5   4       46.60       40.34      4.56 o 
  -3  -5   4       21.49       20.83      4.20 o 
  -2  -5   4       51.59       50.61      4.45 o 
  -1  -5   4       53.66       55.48      6.56 o 
   0  -5   4       11.18       11.12      5.03 o 
   1  -5   4       61.63       69.54     10.49 o 
   2  -5   4      466.27      453.41     15.23 o 
   3  -5   4       36.94       37.88      5.98 o 
   4  -5   4      208.93      199.18     11.99 o 
   5  -5   4       66.29       46.44      8.42 o 
   6  -5   4        2.42        2.75      7.47 o 
  -9  -4   4       20.11       17.82      6.67 o 
  -8  -4   4      211.35      195.61     12.32 o 
  -7  -4   4       18.66       14.89      3.14 o 
  -6  -4   4      165.77      164.32      5.55 o 
  -5  -4   4      455.33      454.04      9.40 o 
  -4  -4   4       25.33       25.77      3.13 o 
  -3  -4   4       70.40       69.54      3.56 o 
  -2  -4   4     1249.45     1246.24     30.85 o 
  -1  -4   4      349.89      347.53      7.50 o 
   0  -4   4      123.27      119.92      4.76 o 
   1  -4   4     1233.91     1253.28     18.73 o 
   2  -4   4       20.30       16.67      4.33 o 
   3  -4   4      207.02      200.55      6.86 o 
   4  -4   4      443.81      434.85     10.16 o 
   5  -4   4       90.09       88.91      8.83 o 
   6  -4   4       46.26       36.74      7.88 o 
   7  -4   4       61.40       70.02      9.83 o 
  -9  -3   4       68.33       57.52      7.57 o 
  -8  -3   4       31.23       16.58      5.92 o 
  -7  -3   4       70.74       72.86      5.61 o 
  -6  -3   4        4.90        5.76      2.49 o 
  -5  -3   4      202.34      204.57      6.12 o 
  -4  -3   4      112.55      112.12      3.75 o 
  -3  -3   4      208.95      194.72      4.89 o 
  -2  -3   4      246.14      244.52      4.63 o 
  -1  -3   4      978.69      969.45     12.52 o 
   0  -3   4      166.84      172.89      4.46 o 
   1  -3   4      730.22      714.25     11.35 o 
   2  -3   4      126.11      135.87      6.28 o 
   3  -3   4      234.37      232.64      5.06 o 
   4  -3   4       55.16       62.17      3.29 o 
   5  -3   4      291.30      306.58      7.08 o 
   6  -3   4      129.27      134.69      5.48 o 
   7  -3   4        4.10        2.21      5.59 o 
   8  -3   4       73.37       71.13      6.68 o 
  -9  -2   4       86.01       95.06      7.68 o 
  -8  -2   4      377.82      372.62      8.97 o 
  -7  -2   4       18.01       20.72      3.18 o 
  -6  -2   4      133.49      130.00      4.26 o 
  -5  -2   4     1990.42     1969.01     21.30 o 
  -4  -2   4      225.45      212.58      4.74 o 
  -3  -2   4      165.86      166.78      3.78 o 
  -2  -2   4     3087.78     3012.92     33.45 o 
  -1  -2   4       44.32       47.95      2.29 o 
   0  -2   4      400.05      411.15      6.27 o 
   1  -2   4     3092.17     3164.03     35.93 o 
   2  -2   4      259.09      246.49      4.56 o 
   3  -2   4       24.48       22.23      2.22 o 
   4  -2   4      257.14      245.57      5.09 o 
   5  -2   4        2.69        0.55      2.16 o 
   6  -2   4      405.21      401.32      7.15 o 
   7  -2   4       17.34       14.62      3.34 o 
   8  -2   4      140.46      148.67      6.98 o 
  -9  -1   4       48.90       47.56      5.56 o 
  -8  -1   4      191.30      179.07     10.49 o 
  -7  -1   4       48.17       39.70      3.27 o 
  -6  -1   4        0.22        0.28      1.74 o 
  -5  -1   4      242.13      242.05      4.44 o 
  -4  -1   4      839.44      832.36      9.92 o 
  -3  -1   4        7.40        4.84      1.44 o 
  -2  -1   4      287.65      282.36      4.17 o 
  -1  -1   4     1263.60     1175.56     13.83 o 
   0  -1   4      121.48      102.66      2.82 o 
   1  -1   4        1.46        1.97      1.49 o 
   2  -1   4     1246.11     1191.88     14.60 o 
   3  -1   4      122.63      126.51      2.81 o 
   4  -1   4       26.64       28.94      2.36 o 
   5  -1   4      410.28      418.30     12.16 o 
   6  -1   4      298.03      291.55      9.90 o 
   7  -1   4        8.92        8.41      2.79 o 
   8  -1   4      185.00      187.78      5.98 o 
   9  -1   4      181.13      182.60      6.46 o 
  -9   0   4        7.07        5.83      3.49 o 
  -8   0   4      361.81      353.53      9.83 o 
  -7   0   4      129.37      130.10      4.91 o 
  -6   0   4       28.67       32.42      2.77 o 
  -5   0   4      506.26      499.30      7.11 o 
  -4   0   4      131.02      123.66      3.00 o 
  -3   0   4      156.96      160.26      3.08 o 
  -2   0   4     2634.91     2626.43     26.76 o 
  -1   0   4      131.33      110.92      2.72 o 
   0   0   4      849.21      948.60     14.12 o 
   1   0   4      470.58      443.20      5.94 o 
   2   0   4      335.83      381.72      4.86 o 
   3   0   4      592.59      569.42      7.08 o 
   4   0   4      447.65      445.55      6.75 o 
   5   0   4        5.84        6.45      1.53 o 
   6   0   4      184.82      176.27      4.36 o 
   7   0   4       36.37       36.34      2.78 o 
   8   0   4        5.84        8.64      3.42 o 
   9   0   4      262.15      264.78      7.80 o 
  -9   1   4       44.55       43.64      5.51 o 
  -8   1   4      149.56      157.06     10.58 o 
  -7   1   4      211.66      208.39      7.36 o 
  -6   1   4        1.72        1.52      2.11 o 
  -5   1   4      223.59      217.74      4.64 o 
  -4   1   4      545.29      539.32      7.42 o 
  -3   1   4      202.71      196.83      4.09 o 
  -2   1   4       86.95       81.62      3.10 o 
  -1   1   4       28.65       15.81      1.51 o 
   0   1   4     2370.75     2449.76     40.36 o 
   1   1   4      785.54      860.20     10.05 o 
   2   1   4       89.73       75.90      2.56 o 
   3   1   4     1916.19     1792.83     23.24 o 
   4   1   4      119.43      111.41      4.06 o 
   5   1   4        1.13       -0.40      1.88 o 
   6   1   4      682.60      654.99     11.93 o 
   7   1   4      101.22       96.03      4.14 o 
   8   1   4       93.09       91.42      7.08 o 
   9   1   4      114.49      117.52      8.22 o 
  10   1   4        7.42        4.33      2.72 o 
  -8   2   4      243.29      244.92      9.81 o 
  -7   2   4       86.84       82.78      4.83 o 
  -6   2   4      291.80      293.03      6.65 o 
  -5   2   4      782.33      798.71     14.51 o 
  -4   2   4       83.70       86.54      3.12 o 
  -3   2   4      840.17      853.12     11.19 o 
  -2   2   4      369.68      365.06      5.84 o 
  -1   2   4        1.93        3.32      1.86 o 
   0   2   4     3120.53     3096.36     72.11 o 
   1   2   4       95.33       70.78      2.70 o 
   2   2   4      216.06      267.32      4.47 o 
   3   2   4     1350.66     1312.23     24.73 o 
   4   2   4       53.90       59.19      3.08 o 
   5   2   4       52.25       58.58      5.67 o 
   6   2   4      277.79      271.99      6.62 o 
   7   2   4       15.54       16.38      2.20 o 
   8   2   4       43.80       39.24      7.15 o 
   9   2   4       31.34       36.83      7.78 o 
  10   2   4       17.69       20.20      8.18 o 
  -8   3   4      339.52      394.39     18.32 o 
  -7   3   4      297.40      312.06      8.70 o 
  -6   3   4        1.78        2.91      3.39 o 
  -5   3   4      267.93      269.58      8.31 o 
  -4   3   4      258.43      265.06      9.58 o 
  -3   3   4      463.17      453.31      8.35 o 
  -2   3   4       34.42       38.35      2.61 o 
  -1   3   4     1933.21     1976.79     22.75 o 
   0   3   4     1045.26     1053.22     14.39 o 
   1   3   4     1012.73     1115.66     17.31 o 
   2   3   4      101.52       97.25      3.01 o 
   3   3   4     2923.08     3049.72     37.58 o 
   4   3   4     1788.49     1796.69     26.30 o 
   5   3   4      546.55      551.70     12.04 o 
   6   3   4      276.93      284.55     11.35 o 
   7   3   4      283.44      302.71     10.34 o 
   8   3   4       24.88       38.95      7.12 o 
   9   3   4      141.70      139.84     11.29 o 
  10   3   4      164.50      147.86     17.41 o 
  -7   4   4      121.48      122.13      7.98 o 
  -6   4   4       97.70       94.55     10.46 o 
  -5   4   4      148.26      157.94      8.04 o 
  -4   4   4      289.17      285.17      7.31 o 
  -3   4   4      514.97      519.16      9.65 o 
  -2   4   4        0.69       -1.40      2.14 o 
  -1   4   4      316.37      314.65      7.84 o 
   0   4   4     2996.71     3127.28     39.27 o 
   1   4   4       49.88       51.44      2.93 o 
   2   4   4      224.10      208.18      4.84 o 
   3   4   4     1722.78     1759.49     22.25 o 
   4   4   4      116.40      103.64      3.96 o 
   5   4   4       86.30       92.36      3.59 o 
   6   4   4      771.67      816.95     13.61 o 
   7   4   4        7.88       10.91      3.33 o 
   8   4   4      208.37      215.37      5.34 o 
  -7   5   4       77.65       81.33      7.47 o 
  -6   5   4        5.54       16.09      9.53 o 
  -5   5   4      108.22       88.14     19.51 o 
  -4   5   4      412.85      381.32     21.74 o 
  -3   5   4        9.54        9.02      4.81 o 
  -2   5   4        8.26        3.41      4.20 o 
  -1   5   4       80.24       79.09      6.29 o 
   0   5   4     1809.42     1818.24     28.19 o 
   1   5   4       68.37       68.91      6.38 o 
   2   5   4      846.13      840.41     12.88 o 
   3   5   4      713.67      704.48      9.73 o 
   4   5   4      159.84      161.40      4.42 o 
   5   5   4       55.74       51.37      2.89 o 
   6   5   4      880.82      906.33     14.65 o 
   7   5   4      202.00      214.03      6.87 o 
   8   5   4        0.18       -3.30      3.23 o 
   9   5   4       18.64       13.21      3.99 o 
  10   5   4      118.71      105.68      6.61 o 
  -6   6   4      100.07      100.21     16.72 o 
  -5   6   4       12.02       10.39      7.61 o 
  -4   6   4        7.57        1.51      9.50 o 
  -3   6   4      886.94      896.30     45.65 o 
  -2   6   4       62.69       50.06      8.64 o 
  -1   6   4       26.62       33.10      8.26 o 
   0   6   4     1109.44     1205.33     38.60 o 
   1   6   4       12.78       10.97      4.20 o 
   2   6   4        0.34       -1.29      3.88 o 
   3   6   4     1482.59     1469.14     28.97 o 
   4   6   4        3.54       -1.26      2.79 o 
   5   6   4       56.12       54.41      3.83 o 
   6   6   4       97.44       95.67      4.25 o 
   7   6   4      107.77      105.81      3.45 o 
   8   6   4      195.99      195.12      8.70 o 
   9   6   4       20.94       19.23      3.83 o 
  10   6   4       38.07       39.56      4.33 o 
  -5   7   4        0.58        1.32     10.66 o 
  -4   7   4        4.38        1.58     10.11 o 
  -3   7   4      181.82      179.44     17.68 o 
  -2   7   4        1.19       -5.16      5.44 o 
  -1   7   4      164.63      179.91     10.09 o 
   0   7   4       12.33       10.80      8.39 o 
   1   7   4      126.42      113.73     12.04 o 
   2   7   4        0.31        2.27      4.67 o 
   3   7   4      234.96      235.54     12.28 o 
   4   7   4      173.50      154.57      8.03 o 
   5   7   4        4.99        3.70      4.00 o 
   6   7   4       13.04       14.93      5.95 o 
   7   7   4      318.40      322.59      8.19 o 
   8   7   4      134.00      132.44      6.92 o 
   9   7   4       12.72       10.39      3.96 o 
  -4   8   4       18.43       33.71     12.52 o 
  -3   8   4      238.92      240.06     20.85 o 
  -2   8   4      139.44      121.65     15.55 o 
  -1   8   4       13.39       25.32      8.74 o 
   0   8   4      632.17      628.67     27.73 o 
   1   8   4       34.45       40.73     10.46 o 
   2   8   4        6.94        4.89      8.67 o 
   3   8   4      186.41      192.41      9.97 o 
   4   8   4      155.02      157.27     10.11 o 
   5   8   4      192.33      182.15      9.60 o 
   6   8   4      132.37      118.95      7.59 o 
   7   8   4       41.75       43.82      8.67 o 
   8   8   4      328.34      316.43     14.93 o 
   9   8   4        0.55        7.02      6.47 o 
  -2   9   4       53.15       45.62     12.45 o 
  -1   9   4        0.23       -0.67      6.51 o 
   0   9   4      100.22       98.87     13.90 o 
   1   9   4       28.34       23.32     10.11 o 
   2   9   4       34.43       28.62      9.98 o 
   3   9   4        4.26        9.84      9.08 o 
   4   9   4      168.03      182.52     10.50 o 
   5   9   4      227.84      201.95     10.81 o 
   6   9   4       22.47       27.86      6.03 o 
   7   9   4      102.48       96.07      7.71 o 
   8   9   4      262.20      270.20     15.34 o 
   0  10   4      250.71      280.52     20.78 o 
   1  10   4       56.51       56.42     12.59 o 
   2  10   4       81.16      108.99     15.27 o 
   3  10   4      293.91      309.35     20.99 o 
   4  10   4       73.87       62.20     11.90 o 
   5  10   4      143.99      136.52     10.36 o 
   6  10   4       64.45       74.17      8.27 o 
   7  10   4      107.87      115.22     10.29 o 
  -5  -9   5       85.04       89.17     13.21 o 
  -4  -9   5      382.40      362.46     22.57 o 
  -3  -9   5       70.88       66.88     13.42 o 
  -2  -9   5      142.88      129.56     16.58 o 
  -1  -9   5      244.17      255.27     21.60 o 
   0  -9   5       26.84       27.82      9.20 o 
  -7  -8   5       82.75       91.81     15.14 o 
  -6  -8   5      103.19       89.99      8.31 o 
  -5  -8   5       21.05       24.73      6.66 o 
  -4  -8   5       52.60       24.63      9.70 o 
  -3  -8   5       13.35       25.80      9.98 o 
  -2  -8   5      114.33       82.15     13.00 o 
  -1  -8   5       86.89       86.26     14.93 o 
   0  -8   5       12.65       10.94      5.95 o 
   1  -8   5        3.16        7.19      7.65 o 
   2  -8   5       24.76        5.50     10.87 o 
  -8  -7   5       39.39       43.78      6.64 o 
  -7  -7   5      306.29      311.19     22.84 o 
  -6  -7   5       48.37       47.20      6.32 o 
  -5  -7   5      132.39      122.37      8.61 o 
  -4  -7   5      275.71      284.90     24.15 o 
  -3  -7   5       30.91       34.62      7.43 o 
  -2  -7   5       53.61       64.06     11.90 o 
  -1  -7   5      318.03      329.72     14.64 o 
   0  -7   5        2.76       13.37      6.47 o 
   1  -7   5       33.22       36.89      7.88 o 
   2  -7   5      182.46      193.17     12.96 o 
   3  -7   5       12.84       15.00     10.39 o 
   4  -7   5        0.17        3.51     10.73 o 
  -8  -6   5      101.20      107.89      9.63 o 
  -7  -6   5      102.89      111.97      7.25 o 
  -6  -6   5       42.58       49.63      5.78 o 
  -5  -6   5      296.69      277.15     10.56 o 
  -4  -6   5       32.78       34.95      5.49 o 
  -3  -6   5        1.47       -0.45      5.37 o 
  -2  -6   5       17.72       17.12      5.10 o 
  -1  -6   5       10.39       11.11      5.63 o 
   0  -6   5      267.11      271.45     12.92 o 
   1  -6   5        4.27        8.29      5.09 o 
   2  -6   5       19.94       28.30      7.06 o 
   3  -6   5       78.12       70.04      6.99 o 
   4  -6   5      104.29       98.33     14.59 o 
   5  -6   5       32.23       25.22      7.83 o 
  -9  -5   5        4.66        0.62      5.50 o 
  -8  -5   5       81.07       73.48      7.50 o 
  -7  -5   5      299.21      306.52      9.80 o 
  -6  -5   5        3.72        4.58      3.99 o 
  -5  -5   5        0.60        0.55      3.90 o 
  -4  -5   5      489.52      477.37     22.98 o 
  -3  -5   5       13.57        9.94      9.80 o 
  -2  -5   5       84.20       94.25      5.67 o 
  -1  -5   5      614.63      625.63     13.45 o 
   0  -5   5        2.14       -0.75      4.96 o 
   1  -5   5      230.78      229.95      9.41 o 
   2  -5   5      305.53      299.67     11.61 o 
   3  -5   5       33.78       41.72      6.22 o 
   4  -5   5       88.32       85.75      7.16 o 
   5  -5   5      221.36      208.53     13.10 o 
   6  -5   5        2.61        0.07      7.23 o 
  -9  -4   5        0.25        0.37      3.90 o 
  -8  -4   5      303.89      312.66     13.55 o 
  -7  -4   5      322.40      326.64      8.16 o 
  -6  -4   5       10.32        9.82      3.16 o 
  -5  -4   5        3.76        0.91      2.75 o 
  -4  -4   5      580.50      568.95     11.36 o 
  -3  -4   5      300.41      278.98      9.12 o 
  -2  -4   5       85.46       78.52      4.74 o 
  -1  -4   5      164.86      175.41     10.58 o 
   0  -4   5      679.37      672.54     17.34 o 
   1  -4   5      566.31      589.82     13.66 o 
   2  -4   5       66.64       70.96      5.37 o 
   3  -4   5      457.26      451.30     12.01 o 
   4  -4   5      216.41      194.70      8.85 o 
   5  -4   5        3.15        8.96      6.41 o 
   6  -4   5      160.65      144.56     11.43 o 
   7  -4   5      104.26      107.39     11.17 o 
  -9  -3   5       67.21       64.13      8.53 o 
  -8  -3   5        7.10        6.95      6.05 o 
  -7  -3   5      395.94      386.00     25.53 o 
  -6  -3   5       26.55       28.96      4.68 o 
  -5  -3   5       21.29       20.67      4.03 o 
  -4  -3   5     1121.59     1085.44     16.06 o 
  -3  -3   5      146.50      148.35      4.62 o 
  -2  -3   5      594.88      609.57      8.24 o 
  -1  -3   5      612.78      615.91      9.10 o 
   0  -3   5     1623.20     1665.46     20.20 o 
   1  -3   5      481.83      510.00      7.64 o 
   2  -3   5      767.29      776.89     12.63 o 
   3  -3   5       81.68       80.08      3.82 o 
   4  -3   5      251.59      252.47      7.06 o 
   5  -3   5        1.00        3.55      2.89 o 
   6  -3   5       80.89       89.73      5.29 o 
   7  -3   5       98.18      102.02      9.16 o 
   8  -3   5        2.07        4.85      7.42 o 
  -9  -2   5        2.56        5.79      4.97 o 
  -8  -2   5      307.96      303.19      8.61 o 
  -7  -2   5      364.92      355.29      7.72 o 
  -6  -2   5       71.60       72.29      3.27 o 
  -5  -2   5      147.41      145.11      5.15 o 
  -4  -2   5      479.54      468.59      8.49 o 
  -3  -2   5     1732.73     1709.00     20.18 o 
  -2  -2   5       23.36       27.74      1.98 o 
  -1  -2   5      933.73      959.08     12.24 o 
   0  -2   5     1888.76     1859.32     21.74 o 
   1  -2   5      392.87      402.74      6.80 o 
   2  -2   5      118.76      117.87      4.01 o 
   3  -2   5     1219.94     1223.27     14.53 o 
   4  -2   5      258.70      255.59      5.60 o 
   5  -2   5        1.71       -0.20      2.23 o 
   6  -2   5       52.51       59.71      3.95 o 
   7  -2   5      396.40      416.38     16.48 o 
   8  -2   5       62.71       72.27      6.21 o 
  -9  -1   5        2.05       -2.70      3.38 o 
  -8  -1   5       16.27        8.29      3.33 o 
  -7  -1   5      217.21      216.14      5.31 o 
  -6  -1   5        1.79        1.31      1.95 o 
  -5  -1   5      202.21      203.50      4.34 o 
  -4  -1   5      465.89      474.40      6.72 o 
  -3  -1   5     1089.87     1055.19     13.27 o 
  -2  -1   5      633.14      600.07      7.45 o 
  -1  -1   5     3404.94     3435.52     38.02 o 
   0  -1   5       49.23       43.74      2.80 o 
   1  -1   5     2213.00     2196.77     25.34 o 
   2  -1   5      495.68      478.09      9.00 o 
   3  -1   5      422.32      414.03      6.19 o 
   4  -1   5      658.58      651.00      7.80 o 
   5  -1   5      222.22      222.11      4.13 o 
   6  -1   5      131.05      129.73      3.70 o 
   7  -1   5      427.71      433.56     12.28 o 
   8  -1   5       39.99       40.21      3.78 o 
   9  -1   5        0.06       -1.03      3.76 o 
  -9   0   5        0.35       -3.80      3.16 o 
  -8   0   5        6.57        9.61      3.33 o 
  -7   0   5      237.10      245.72      7.35 o 
  -6   0   5      174.39      170.17      4.74 o 
  -5   0   5       65.99       62.68      2.84 o 
  -4   0   5      768.70      744.08      9.39 o 
  -3   0   5      103.74       98.12      2.92 o 
  -2   0   5      316.69      309.90      4.67 o 
  -1   0   5     1814.07     1906.31     19.60 o 
   0   0   5     1304.56     1348.04     15.77 o 
   1   0   5        1.36        7.96      1.65 o 
   2   0   5      155.53      154.14      3.10 o 
   3   0   5        5.45        3.51      1.23 o 
   4   0   5      805.75      789.32      9.76 o 
   5   0   5      131.90      130.89      6.26 o 
   6   0   5      133.74      131.58      4.58 o 
   7   0   5      121.86      119.67      7.67 o 
   8   0   5      198.34      197.92      7.11 o 
   9   0   5        0.05        6.49      3.08 o 
  -9   1   5        8.50        7.14      7.56 o 
  -8   1   5      199.36      192.58      7.04 o 
  -7   1   5      104.66      112.52      4.47 o 
  -6   1   5      147.16      161.99      5.24 o 
  -5   1   5      358.00      355.34      7.89 o 
  -4   1   5      507.30      495.50      9.33 o 
  -3   1   5       28.41       27.68      2.10 o 
  -2   1   5     2311.23     2246.97     25.66 o 
  -1   1   5      153.44      154.31      4.70 o 
   0   1   5     2046.80     2026.15     25.58 o 
   1   1   5     1090.82     1018.17     13.56 o 
   2   1   5       37.60       32.96      1.68 o 
   3   1   5       78.62       90.05      2.67 o 
   4   1   5     1719.65     1653.15     19.52 o 
   5   1   5      300.41      283.70      5.18 o 
   6   1   5       16.47       15.88      1.85 o 
   7   1   5      254.63      255.39      5.36 o 
   8   1   5       89.56       86.06      5.05 o 
   9   1   5      104.55      102.33      6.01 o 
  10   1   5      106.66      117.72      6.97 o 
  -8   2   5        7.84        6.51      7.14 o 
  -7   2   5       69.06       76.69      4.89 o 
  -6   2   5      189.78      196.98      5.80 o 
  -5   2   5       54.16       51.07      3.36 o 
  -4   2   5      252.84      244.90      6.38 o 
  -3   2   5     1100.75     1106.46     15.53 o 
  -2   2   5      258.22      269.09      5.63 o 
  -1   2   5        0.35       -0.86      2.25 o 
   0   2   5      140.35      126.73      4.29 o 
   1   2   5      555.95      540.21      9.11 o 
   2   2   5      251.98      236.90      3.97 o 
   3   2   5      351.34      350.44      8.88 o 
   4   2   5      166.46      146.32      5.09 o 
   5   2   5      640.96      587.59     12.96 o 
   6   2   5       39.89       36.40      3.06 o 
   7   2   5      553.61      520.12     11.38 o 
   8   2   5      272.91      263.71     12.75 o 
   9   2   5        8.97       16.33      6.81 o 
  10   2   5       53.89       38.99      8.71 o 
  -8   3   5       42.50       44.94      9.19 o 
  -7   3   5       62.19       71.49      7.35 o 
  -6   3   5      110.76      115.31      5.83 o 
  -5   3   5      466.82      475.51     12.18 o 
  -4   3   5      113.58      115.93      9.25 o 
  -3   3   5      392.32      404.50     11.40 o 
  -2   3   5      931.92      965.98     12.63 o 
  -1   3   5       50.38       54.96      5.96 o 
   0   3   5        5.27        5.58      2.30 o 
   1   3   5     5294.09     5417.75     75.71 o 
   2   3   5       48.32       52.34      2.45 o 
   3   3   5       52.06       44.92      3.14 o 
   4   3   5     2791.53     2808.39     62.44 o 
   5   3   5      181.47      166.43      6.20 o 
   6   3   5      104.51       96.46     10.32 o 
   7   3   5     1254.05     1223.24     21.33 o 
   8   3   5       76.37       88.12      5.63 o 
   9   3   5       95.34       78.44     13.07 o 
  -7   4   5      113.66      125.11     10.14 o 
  -6   4   5      216.80      201.76     13.48 o 
  -5   4   5        1.20       -2.54      6.10 o 
  -4   4   5       97.13      101.18      7.65 o 
  -3   4   5       28.38       32.00      3.97 o 
  -2   4   5      277.49      293.43      6.18 o 
  -1   4   5      144.24      158.48      6.71 o 
   0   4   5       85.01       84.26      4.64 o 
   1   4   5      147.00      134.50      5.09 o 
   2   4   5       81.66       86.31      3.79 o 
   3   4   5        7.39        8.02      1.97 o 
   4   4   5      963.07      981.15     21.24 o 
   5   4   5      262.00      272.73      5.55 o 
   6   4   5       12.35       12.02      2.82 o 
   7   4   5      148.40      157.82      7.68 o 
   8   4   5      263.83      282.90      7.73 o 
   9   4   5       40.64       44.92      3.79 o 
  -6   5   5        8.24        4.96      7.42 o 
  -5   5   5      220.04      199.97     21.54 o 
  -4   5   5       32.55       22.36      9.15 o 
  -3   5   5        1.08        2.68      7.22 o 
  -2   5   5      668.60      664.36     16.76 o 
  -1   5   5       12.10       16.87      4.32 o 
   0   5   5        1.93        8.89      3.64 o 
   1   5   5     1271.47     1314.20     26.13 o 
   2   5   5      162.96      157.13      5.18 o 
   3   5   5       99.71       97.87      8.23 o 
   4   5   5     1359.82     1392.48     18.59 o 
   5   5   5       42.20       45.56      2.57 o 
   6   5   5        0.21       -0.18      2.13 o 
   7   5   5      391.05      421.02     18.85 o 
   8   5   5      153.68      170.07      7.12 o 
   9   5   5        5.26        4.06      3.72 o 
  10   5   5       55.57       59.03      5.23 o 
  -6   6   5       26.99       16.27      8.49 o 
  -5   6   5       53.87       48.94      9.25 o 
  -4   6   5       23.07       29.04     11.08 o 
  -3   6   5       27.76       43.00     10.73 o 
  -2   6   5        1.08       -2.27      6.61 o 
  -1   6   5      145.28      156.22      8.70 o 
   0   6   5        2.25       -5.71      6.12 o 
   1   6   5       22.61       26.19      4.66 o 
   2   6   5      201.73      210.67      8.85 o 
   3   6   5        9.64        7.28      3.91 o 
   4   6   5        3.94        7.78      3.11 o 
   5   6   5       67.52       68.63      4.99 o 
   6   6   5       27.42       29.23      3.69 o 
   7   6   5        1.64        1.80      2.71 o 
   8   6   5       82.38      101.28      7.71 o 
   9   6   5       60.51       64.06      6.61 o 
  10   6   5        0.01       -2.16      3.33 o 
  -5   7   5       70.94       87.22     11.07 o 
  -4   7   5       43.37       44.04     12.18 o 
  -3   7   5       69.53       82.29     13.69 o 
  -2   7   5      378.68      375.26     20.92 o 
  -1   7   5      156.57      184.51     10.32 o 
   0   7   5       13.00        5.02      8.26 o 
   1   7   5      351.90      356.27     19.61 o 
   2   7   5       11.43       17.00      5.11 o 
   3   7   5      288.26      273.03     10.48 o 
   4   7   5      565.24      518.28     14.30 o 
   5   7   5       11.72       12.14      7.64 o 
   6   7   5       21.05       24.82      3.89 o 
   7   7   5       83.05       80.51      4.64 o 
   8   7   5       10.15       12.15      4.28 o 
   9   7   5      254.38      266.13     16.58 o 
  -4   8   5      111.10      101.83     15.48 o 
  -3   8   5       21.31       25.11     11.77 o 
  -2   8   5      191.85      186.74     18.10 o 
   0   8   5       60.01       53.94     11.08 o 
   1   8   5       85.45       71.90     12.04 o 
   2   8   5       61.90       60.75     10.66 o 
   3   8   5      223.58      215.58     10.67 o 
   4   8   5        3.31        7.77      5.10 o 
   5   8   5       75.16       68.92      6.76 o 
   6   8   5      166.21      155.37     10.66 o 
   7   8   5       37.18       40.74      5.42 o 
   8   8   5       11.32       10.66      6.81 o 
   9   8   5      193.00      212.26     12.66 o 
  -2   9   5      163.99      159.63     17.96 o 
  -1   9   5      104.52       66.53     13.83 o 
   0   9   5      235.95      252.45     19.13 o 
   1   9   5      363.41      343.06     20.99 o 
   2   9   5      100.46       81.05     12.38 o 
   3   9   5       39.29       39.36     10.66 o 
   4   9   5        1.19       -2.09      5.47 o 
   5   9   5       35.57       40.03     10.53 o 
   6   9   5      299.86      299.70     12.09 o 
   7   9   5       18.81       24.89      5.84 o 
   8   9   5       30.11       35.02      8.88 o 
   1  10   5        7.79       12.94     10.11 o 
   2  10   5      234.78      233.04     19.95 o 
   3  10   5       42.30       52.57     12.32 o 
   4  10   5       17.48        9.43      9.36 o 
   5  10   5       50.95       73.82      8.25 o 
   6  10   5      176.30      163.68     15.45 o 
   7  10   5       88.61       90.52      9.46 o 
  -3  -9   6      309.49      301.23     21.60 o 
  -2  -9   6       14.98       47.75     13.07 o 
  -1  -9   6      109.87      101.61     11.20 o 
  -6  -8   6      189.77      208.28     14.76 o 
  -5  -8   6        7.40        6.02      6.37 o 
  -4  -8   6       66.66       59.38     12.04 o 
  -3  -8   6      234.26      212.06     18.58 o 
  -2  -8   6       29.65       18.23     10.53 o 
  -1  -8   6       25.20       14.86     10.25 o 
   0  -8   6      388.43      397.89     17.82 o 
   1  -8   6        4.65        1.85      7.12 o 
   2  -8   6        0.75        2.66      7.66 o 
  -7  -7   6      229.74      228.71     10.77 o 
  -6  -7   6      288.81      289.41     12.00 o 
  -5  -7   6        1.55       -3.57      5.37 o 
  -4  -7   6      333.77      309.71     12.50 o 
  -3  -7   6      200.88      189.01     16.65 o 
  -2  -7   6       48.76       33.30     11.15 o 
  -1  -7   6       67.08       75.07      9.05 o 
   0  -7   6      371.43      405.16     16.20 o 
   1  -7   6       15.40        6.73      7.25 o 
   2  -7   6        0.20        2.39      7.29 o 
   3  -7   6       12.12        5.97     11.46 o 
  -8  -6   6       56.86       60.78      6.19 o 
  -7  -6   6        1.44        0.93      4.67 o 
  -6  -6   6      177.09      180.28     21.88 o 
  -5  -6   6       12.14        9.98      6.16 o 
  -4  -6   6        0.22        5.22      5.26 o 
  -3  -6   6      652.11      641.44     17.17 o 
  -2  -6   6       39.71       40.87      9.56 o 
  -1  -6   6      135.06      137.21     10.46 o 
   0  -6   6      173.76      168.57     11.09 o 
   1  -6   6      147.94      135.69     10.34 o 
   2  -6   6      148.86      132.24     10.80 o 
   3  -6   6      183.63      187.21     12.31 o 
   4  -6   6       11.96       16.58      7.28 o 
   5  -6   6      211.56      206.62     20.16 o 
  -8  -5   6        1.66        2.68      5.78 o 
  -7  -5   6      147.18      138.27      7.57 o 
  -6  -5   6      265.54      250.85     11.66 o 
  -5  -5   6       51.10       48.91      5.50 o 
  -4  -5   6      173.03      163.97     19.58 o 
  -3  -5   6      650.53      656.21     19.88 o 
  -2  -5   6       19.14       17.92      4.24 o 
  -1  -5   6       47.19       60.76      7.18 o 
   0  -5   6       28.53       29.39     10.32 o 
   1  -5   6      433.14      443.22     16.13 o 
   2  -5   6       56.03       53.61      8.50 o 
   3  -5   6       50.06       55.88      6.21 o 
   4  -5   6      183.95      171.52     10.31 o 
   5  -5   6      100.33       92.65      9.87 o 
   6  -5   6       29.34       19.30      7.94 o 
  -9  -4   6      139.52      147.59     10.25 o 
  -8  -4   6       37.38       39.08      6.61 o 
  -7  -4   6       34.57       36.97      4.72 o 
  -6  -4   6      380.88      395.46     11.34 o 
  -5  -4   6       11.55        9.64      3.78 o 
  -4  -4   6      126.36      115.46      6.33 o 
  -3  -4   6      199.54      192.44     20.19 o 
  -2  -4   6      603.19      635.72     18.55 o 
  -1  -4   6      170.71      182.21     13.13 o 
   0  -4   6      332.53      382.18     12.96 o 
   1  -4   6      143.67      149.23      8.39 o 
   2  -4   6     1056.98     1017.82     33.13 o 
   3  -4   6       35.96       35.39      5.62 o 
   4  -4   6      550.42      522.86     14.58 o 
   5  -4   6      411.29      388.25     12.21 o 
   6  -4   6       33.93       30.48      8.12 o 
   7  -4   6        8.13      -12.91      6.46 o 
  -9  -3   6      106.41      119.31      8.94 o 
  -8  -3   6       85.20       79.69      5.80 o 
  -7  -3   6      201.56      219.74      6.73 o 
  -6  -3   6      332.86      351.55      8.49 o 
  -5  -3   6       30.05       28.99      3.89 o 
  -4  -3   6      161.49      168.37      8.69 o 
  -3  -3   6      243.62      243.06      7.71 o 
  -2  -3   6      402.11      411.57     13.14 o 
  -1  -3   6        2.55       -0.75      2.50 o 
   0  -3   6      549.14      567.94      9.99 o 
   1  -3   6      326.11      331.34      7.45 o 
   2  -3   6      234.01      236.50     12.38 o 
   3  -3   6       96.54       91.48      5.93 o 
   4  -3   6      398.97      402.41      9.02 o 
   5  -3   6      223.63      225.63      6.55 o 
   6  -3   6        4.63        4.23      6.16 o 
   7  -3   6       37.79       21.12      7.59 o 
   8  -3   6      195.15      191.41     13.71 o 
  -9  -2   6      194.46      185.09     17.89 o 
  -8  -2   6       24.33       19.24      5.52 o 
  -7  -2   6       45.24       45.25      4.37 o 
  -6  -2   6      280.64      293.90     13.06 o 
  -5  -2   6       36.69       40.49      4.05 o 
  -4  -2   6       98.41       93.52      3.48 o 
  -3  -2   6      559.95      548.43      9.13 o 
  -2  -2   6        8.96        8.19      1.92 o 
  -1  -2   6     2382.05     2399.80     27.70 o 
   0  -2   6      725.05      746.50     10.33 o 
   1  -2   6      882.25      875.82     13.79 o 
   2  -2   6     1252.68     1281.73     16.73 o 
   3  -2   6      498.35      515.66      9.77 o 
   4  -2   6      127.62      126.66      5.25 o 
   5  -2   6      918.59      904.94     15.23 o 
   6  -2   6       11.60       12.27      4.26 o 
   7  -2   6      107.26      113.50      6.87 o 
   8  -2   6      252.90      274.96     22.55 o 
  -9  -1   6      104.30      101.09      6.08 o 
  -8  -1   6       15.69       15.60      3.95 o 
  -7  -1   6        2.79        1.73      2.69 o 
  -6  -1   6      115.05      114.42      4.60 o 
  -5  -1   6       27.40       27.84      2.39 o 
  -4  -1   6        6.13        8.25      2.09 o 
  -3  -1   6       74.78       76.26      3.13 o 
  -2  -1   6      141.60      140.13      3.22 o 
  -1  -1   6       29.16       25.39      2.10 o 
   0  -1   6      416.27      448.71      6.89 o 
   1  -1   6      366.88      378.01      6.39 o 
   2  -1   6       18.39       22.61      2.28 o 
   3  -1   6        7.63        8.33      1.91 o 
   4  -1   6      256.28      244.55      5.03 o 
   5  -1   6       32.19       34.20      2.65 o 
   6  -1   6        1.18        4.99      2.33 o 
   7  -1   6       14.67       13.21      3.18 o 
   8  -1   6       19.67       27.24      3.86 o 
   9  -1   6      168.02      170.06      8.32 o 
  -9   0   6      147.57      158.80     17.20 o 
  -8   0   6       24.65       18.80      3.69 o 
  -7   0   6       40.42       42.63      3.33 o 
  -6   0   6       46.11       45.68      4.26 o 
  -5   0   6        5.33        8.28      2.35 o 
  -4   0   6      796.50      788.85     10.06 o 
  -3   0   6       13.32       15.55      1.97 o 
  -2   0   6      358.95      348.77      5.03 o 
  -1   0   6      994.69      947.86     11.94 o 
   0   0   6       18.56       18.63      1.78 o 
   1   0   6      226.15      227.55      4.54 o 
   2   0   6     1083.43     1036.66     11.71 o 
   3   0   6       17.08       19.23      1.81 o 
   4   0   6       66.84       64.74      2.21 o 
   5   0   6      526.01      502.78      9.28 o 
   6   0   6        0.52       -1.46      1.89 o 
   7   0   6        4.17        2.70      2.52 o 
   8   0   6      280.29      276.12      9.32 o 
   9   0   6       37.41       35.27      7.11 o 
  -8   1   6      141.29      147.90      7.88 o 
  -7   1   6      102.30      101.87      4.51 o 
  -6   1   6       41.42       44.40      3.40 o 
  -5   1   6      587.63      584.49      9.43 o 
  -4   1   6      346.18      338.54      6.51 o 
  -3   1   6        1.18       -4.22      2.11 o 
  -2   1   6      121.74      112.88      3.28 o 
  -1   1   6      313.65      296.70      5.14 o 
   0   1   6      403.44      416.32      7.06 o 
   1   1   6      295.90      286.53      5.76 o 
   2   1   6       67.04       58.34      2.25 o 
   3   1   6       80.38       89.90      3.01 o 
   4   1   6      398.51      401.37      6.47 o 
   5   1   6       26.59       23.65      2.07 o 
   6   1   6      278.86      270.32      6.26 o 
   7   1   6       31.72       32.27      2.92 o 
   8   1   6       62.71       58.30      7.95 o 
   9   1   6       31.98       31.12      4.62 o 
  -8   2   6       78.25       91.17     11.28 o 
  -7   2   6      216.25      234.67     12.93 o 
  -6   2   6       76.29       77.87      4.25 o 
  -5   2   6       96.20       97.71      4.29 o 
  -4   2   6     1165.67     1141.04     16.69 o 
  -3   2   6       87.59       83.99      3.89 o 
  -2   2   6       40.15       33.46      2.76 o 
  -1   2   6     2421.52     2465.02     28.26 o 
   0   2   6       15.40       17.37      1.92 o 
   1   2   6      176.50      186.81      5.04 o 
   2   2   6     2889.61     2856.47     28.75 o 
   3   2   6        4.70        5.88      1.38 o 
   4   2   6      196.53      182.64      5.27 o 
   5   2   6      781.76      737.38     11.49 o 
   6   2   6      117.01      113.10      5.05 o 
   7   2   6      125.38      121.90      4.01 o 
   8   2   6      392.95      388.93     13.65 o 
   9   2   6       71.96       72.39      4.98 o 
  10   2   6       27.94       30.88      4.46 o 
  -8   3   6      299.67      311.58     24.70 o 
  -7   3   6      250.60      247.93     10.11 o 
  -6   3   6       39.42       41.79      9.35 o 
  -5   3   6      149.45      145.11      6.28 o 
  -4   3   6     1015.11     1042.35     23.04 o 
  -3   3   6       69.27       76.96      5.79 o 
  -2   3   6     1002.67     1032.16     20.24 o 
  -1   3   6      700.12      718.75     11.67 o 
   0   3   6        2.04        1.83      2.40 o 
   1   3   6      252.35      266.10      6.68 o 
   2   3   6      389.53      381.15      6.59 o 
   3   3   6     1349.63     1351.55     17.60 o 
   4   3   6       32.25       31.16      2.84 o 
   5   3   6       10.64       10.70      3.09 o 
   6   3   6      231.13      199.53     13.00 o 
   7   3   6      256.90      251.20      8.20 o 
   8   3   6       16.02       10.18      8.94 o 
   9   3   6      405.74      351.87     21.60 o 
  10   3   6        4.23        4.60      2.40 o 
  -7   4   6      175.78      198.12      9.69 o 
  -6   4   6      105.22       97.55      8.10 o 
  -5   4   6      127.08      129.01     13.45 o 
  -4   4   6      240.16      227.47     16.44 o 
  -3   4   6       12.08       10.39      6.74 o 
  -2   4   6        8.62       12.12      5.09 o 
  -1   4   6      809.60      857.45     28.42 o 
   0   4   6       17.59       17.91      3.10 o 
   1   4   6        9.16       13.04      2.81 o 
   2   4   6      330.24      346.10      8.58 o 
   3   4   6      407.06      399.96      7.10 o 
   4   4   6      239.16      246.77      5.04 o 
   5   4   6      704.10      732.73     11.14 o 
   6   4   6      129.36      133.51      3.98 o 
   7   4   6       52.43       55.94      3.78 o 
   8   4   6      144.77      144.82      5.02 o 
   9   4   6       48.14       49.43      6.78 o 
  10   4   6       60.00       69.42      5.09 o 
  -6   5   6       27.84       30.56      6.05 o 
  -5   5   6      510.70      500.52     18.99 o 
  -4   5   6      124.89      124.95     14.52 o 
  -3   5   6       42.38       40.11      9.84 o 
  -2   5   6        9.55        4.33      7.16 o 
  -1   5   6      506.25      542.73     22.98 o 
   0   5   6      603.64      624.47     23.74 o 
   1   5   6      109.90      103.13      7.50 o 
   2   5   6       52.55       52.20      4.98 o 
   3   5   6      224.71      220.77      8.22 o 
   4   5   6      548.94      552.52     10.54 o 
   5   5   6      191.66      206.50      5.04 o 
   6   5   6      239.06      253.26      6.38 o 
   7   5   6       25.94       31.66      3.75 o 
   8   5   6        0.34       -0.18      2.96 o 
   9   5   6        6.29        3.51      3.92 o 
  10   5   6      185.84      204.56      9.08 o 
  -6   6   6        8.54        6.07      7.91 o 
  -5   6   6        0.30        7.56      7.37 o 
  -4   6   6      230.97      194.92     17.82 o 
  -3   6   6        5.83        2.55      8.39 o 
  -2   6   6       90.83       82.08     11.70 o 
  -1   6   6      150.46      178.20     14.52 o 
   0   6   6       51.02       60.82      9.98 o 
   1   6   6      849.92      868.00     20.06 o 
   2   6   6      526.46      548.54     14.44 o 
   3   6   6       50.77       48.85      5.16 o 
   4   6   6      578.42      581.10     14.34 o 
   5   6   6      109.48      100.43      5.76 o 
   6   6   6       17.55       23.20      4.37 o 
   7   6   6      317.71      329.74     13.04 o 
   8   6   6       35.38       43.00      4.40 o 
  -5   7   6        1.43       -3.04      7.51 o 
  -4   7   6      394.04      341.48     22.91 o 
  -3   7   6      135.59      130.94     15.34 o 
  -2   7   6        2.33       -1.65      8.12 o 
  -1   7   6      206.26      220.52     17.34 o 
   0   7   6      406.95      435.67     22.57 o 
   1   7   6      233.39      243.98     16.31 o 
   2   7   6      305.99      322.81     23.91 o 
   3   7   6      504.53      512.28     14.65 o 
   4   7   6       66.49       75.27      6.34 o 
   5   7   6       15.04        8.75      4.38 o 
   6   7   6      178.42      175.68     11.49 o 
   7   7   6      172.22      187.87      6.71 o 
   8   7   6       47.04       47.05      5.37 o 
   9   7   6       13.09       17.71      4.49 o 
  -3   8   6       58.10       49.40     12.32 o 
  -2   8   6      152.82      142.56     16.31 o 
   0   8   6      248.99      251.41     19.68 o 
   1   8   6      250.16      257.67     19.27 o 
   2   8   6       32.15       41.83     10.66 o 
   3   8   6      249.06      260.35     27.76 o 
   4   8   6      530.10      505.89     15.20 o 
   5   8   6        0.45        5.19      5.01 o 
   6   8   6       83.67       92.92      7.19 o 
   7   8   6      301.64      315.90     10.90 o 
   8   8   6       43.98       55.11      8.39 o 
   9   8   6        1.83       -2.82      6.40 o 
  -2   9   6        0.71       15.89     10.60 o 
  -1   9   6      201.32      184.81     18.51 o 
   0   9   6      381.02      411.66     24.63 o 
   1   9   6       13.18       21.54      9.98 o 
   2   9   6      105.08      110.57     14.59 o 
   3   9   6      388.01      422.94     23.19 o 
   4   9   6       77.51       85.26      8.24 o 
   5   9   6       12.06        7.71      6.85 o 
   6   9   6       49.27       49.75      6.74 o 
   7   9   6      217.84      196.96     12.14 o 
   8   9   6       52.19       47.06      9.50 o 
   1  10   6      271.00      291.73     21.95 o 
   2  10   6       77.74       92.20     14.72 o 
   3  10   6       51.73       42.52     11.77 o 
   4  10   6      285.27      274.33     19.40 o 
   5  10   6        2.40        9.33      6.18 o 
   6  10   6        0.22        2.64      5.81 o 
   7  10   6      464.04      451.42     15.42 o 
  -5  -8   7       53.14       52.57     11.77 o 
  -4  -8   7       39.97       40.66     11.08 o 
  -3  -8   7       93.86       71.08     13.49 o 
  -2  -8   7      350.45      333.36     22.22 o 
  -1  -8   7        1.37      -11.56      8.74 o 
   0  -8   7       54.88       58.84      9.78 o 
   1  -8   7      134.24      123.43     11.82 o 
  -7  -7   7        3.24        3.68      5.71 o 
  -6  -7   7       11.31       11.33      5.87 o 
  -5  -7   7      192.23      207.49     11.28 o 
  -4  -7   7        3.06       13.45      6.28 o 
  -3  -7   7       19.88       20.23     10.25 o 
  -2  -7   7      221.81      231.18     18.92 o 
  -1  -7   7       22.80       31.06      8.26 o 
   0  -7   7       33.40       44.35      7.20 o 
   1  -7   7      182.29      175.42     12.71 o 
   2  -7   7       36.90       42.20      8.93 o 
   3  -7   7       39.84       38.34     12.87 o 
  -7  -6   7      150.24      163.82      9.15 o 
  -6  -6   7        9.93        2.20      5.07 o 
  -5  -6   7      127.92      123.51      8.54 o 
  -4  -6   7       87.84       98.78     11.04 o 
  -3  -6   7        3.79       -4.54      5.21 o 
  -2  -6   7       79.82       76.58     12.32 o 
  -1  -6   7      146.87      123.57      9.95 o 
   0  -6   7       40.87       41.52      7.47 o 
   1  -6   7       30.50       26.53      8.43 o 
   2  -6   7       23.39       21.41      7.33 o 
   3  -6   7        0.86       -5.96      6.54 o 
   4  -6   7        0.39       -3.31      6.75 o 
  -8  -5   7      308.86      332.35     10.92 o 
  -7  -5   7       54.43       51.49      5.89 o 
  -6  -5   7        0.25       -6.91     13.55 o 
  -5  -5   7      220.54      201.76      9.27 o 
  -4  -5   7      145.27      130.09      9.22 o 
  -3  -5   7      114.89      104.54      7.37 o 
  -2  -5   7      425.07      415.20     12.78 o 
  -1  -5   7       21.32       27.00      9.39 o 
   0  -5   7      164.02      150.19     12.83 o 
   1  -5   7        8.41       13.79      5.24 o 
   2  -5   7       54.59       47.94      7.80 o 
   3  -5   7      569.83      536.48     17.97 o 
   4  -5   7       62.77       48.97     12.14 o 
   5  -5   7       19.30       14.69      8.19 o 
   6  -5   7      278.55      294.76     24.36 o 
  -8  -4   7      143.10      142.91     10.39 o 
  -7  -4   7      274.47      311.93     10.41 o 
  -6  -4   7       14.81       15.50      4.38 o 
  -5  -4   7      325.16      331.01     10.76 o 
  -4  -4   7      287.47      291.66     10.06 o 
  -3  -4   7       48.66       48.85      5.34 o 
  -2  -4   7      101.30      105.66      5.82 o 
  -1  -4   7      204.39      224.72      8.00 o 
   0  -4   7      175.88      170.25      9.62 o 
   1  -4   7       27.97       27.11      5.13 o 
   2  -4   7       30.78       26.08      6.21 o 
   3  -4   7      219.59      210.22     11.58 o 
   4  -4   7       13.32       10.71      5.11 o 
   5  -4   7       67.00       65.91      6.74 o 
   6  -4   7      117.82      123.73     11.04 o 
  -8  -3   7      415.95      435.19     16.31 o 
  -7  -3   7       81.43       82.97      5.81 o 
  -6  -3   7       23.02       18.01      4.44 o 
  -5  -3   7     1199.71     1141.75     23.40 o 
  -4  -3   7        1.10        6.19      5.40 o 
  -3  -3   7      120.95      121.14      6.34 o 
  -2  -3   7      112.32      121.66     15.25 o 
  -1  -3   7      119.84      124.13      5.57 o 
   0  -3   7      945.21      966.19     22.60 o 
   1  -3   7      313.11      306.11      9.81 o 
   2  -3   7        4.14        2.09      4.58 o 
   3  -3   7      551.40      559.20     17.45 o 
   4  -3   7       65.45       66.44      5.86 o 
   5  -3   7      178.16      178.67      8.68 o 
   6  -3   7      492.61      501.80     17.40 o 
   7  -3   7       12.52        4.06      7.00 o 
  -8  -2   7      220.98      237.03     17.96 o 
  -7  -2   7      138.24      145.59      6.90 o 
  -6  -2   7       36.46       34.93      4.47 o 
  -5  -2   7       54.96       50.49      3.51 o 
  -4  -2   7      697.96      697.89     14.19 o 
  -3  -2   7      100.95      104.45      4.07 o 
  -2  -2   7        6.40        7.17      3.00 o 
  -1  -2   7      256.20      256.08      6.22 o 
   0  -2   7      519.33      526.78      9.40 o 
   1  -2   7      247.43      245.82      6.67 o 
   2  -2   7      661.66      654.91     11.36 o 
   3  -2   7      150.30      143.35      5.56 o 
   4  -2   7       31.27       30.15      3.65 o 
   5  -2   7       19.41       20.04      3.67 o 
   6  -2   7       93.05      109.39      6.20 o 
   7  -2   7       56.22       69.13      7.63 o 
   8  -2   7       14.20       13.21      4.84 o 
  -8  -1   7      447.01      437.87     23.26 o 
  -7  -1   7        6.08        4.95      3.82 o 
  -6  -1   7        1.09        0.85      3.40 o 
  -5  -1   7       66.60       66.40      3.90 o 
  -4  -1   7      163.36      158.64      6.67 o 
  -3  -1   7      254.06      241.59      5.17 o 
  -2  -1   7      277.45      291.30      4.75 o 
  -1  -1   7      125.69      126.02      3.82 o 
   0  -1   7      906.30      906.73     10.91 o 
   1  -1   7      261.65      269.82      6.33 o 
   2  -1   7       77.42       79.27      3.41 o 
   3  -1   7     1019.10     1014.87     13.77 o 
   4  -1   7      100.19       98.72      4.01 o 
   5  -1   7      128.82      134.43      4.66 o 
   6  -1   7      291.07      276.53      7.28 o 
   7  -1   7       24.92       20.02      6.95 o 
   8  -1   7        5.11       10.09      6.83 o 
  -8   0   7       21.77       27.33      5.55 o 
  -7   0   7      372.75      378.35      8.51 o 
  -6   0   7       78.08       77.02      5.11 o 
  -5   0   7        5.30        6.72      2.47 o 
  -4   0   7      134.20      130.80      4.51 o 
  -3   0   7     1571.22     1556.22     19.17 o 
  -2   0   7      260.06      251.25      4.75 o 
  -1   0   7     1000.10     1028.48     13.13 o 
   0   0   7     2038.27     2009.12     23.38 o 
   1   0   7      150.26      163.67      4.27 o 
   2   0   7        1.74        4.12      1.82 o 
   3   0   7     1267.78     1232.64     14.00 o 
   4   0   7      219.33      209.96      4.64 o 
   5   0   7        0.80        0.22      1.86 o 
   6   0   7       40.94       43.09      2.47 o 
   7   0   7       46.63       44.15      3.49 o 
   8   0   7      142.93      150.09      7.43 o 
   9   0   7        0.73        5.70      4.68 o 
  -8   1   7      162.55      164.64     18.34 o 
  -7   1   7       67.60       75.20      7.45 o 
  -6   1   7      168.00      170.62      5.52 o 
  -5   1   7      291.81      287.23      6.46 o 
  -4   1   7       29.38       31.57      3.15 o 
  -3   1   7     1378.42     1366.98     22.65 o 
  -2   1   7        6.87        7.39      2.00 o 
  -1   1   7       43.52       45.20      2.25 o 
   0   1   7     2179.65     2162.14     27.88 o 
   1   1   7        0.40       -0.22      1.97 o 
   2   1   7      614.01      606.41      7.54 o 
   3   1   7     1204.05     1169.88     14.29 o 
   4   1   7      302.57      290.13      5.64 o 
   5   1   7      127.52      123.34      5.23 o 
   6   1   7       79.23       81.51      3.20 o 
   7   1   7       91.34       99.50      4.50 o 
   8   1   7      329.41      343.50     10.11 o 
   9   1   7       15.52       15.44      5.21 o 
  -8   2   7       44.15       45.31     15.41 o 
  -7   2   7       70.08       81.66      6.52 o 
  -6   2   7      387.33      387.50      9.34 o 
  -5   2   7       15.90       15.51      3.59 o 
  -4   2   7      846.07      845.48     12.43 o 
  -3   2   7      984.37      966.65     21.44 o 
  -2   2   7      211.86      212.20      4.64 o 
  -1   2   7      802.09      811.67     10.19 o 
   0   2   7     3021.70     3067.30     38.92 o 
   1   2   7     1263.33     1283.17     17.61 o 
   2   2   7      971.30      979.78     11.10 o 
   3   2   7      760.94      744.43      8.84 o 
   4   2   7      757.55      756.05     11.48 o 
   5   2   7       46.66       44.99      3.33 o 
   6   2   7       80.87       89.37      3.28 o 
   7   2   7      540.82      519.82      9.88 o 
   8   2   7      104.89      105.26      6.07 o 
   9   2   7        0.06        2.23      3.77 o 
  10   2   7      109.64      107.31      7.71 o 
  -7   3   7       39.57       39.90      5.83 o 
  -6   3   7      169.28      170.17      9.24 o 
  -5   3   7       23.79       24.87      5.16 o 
  -4   3   7      162.46      148.04     11.56 o 
  -3   3   7      416.44      428.87     12.35 o 
  -2   3   7        0.39        1.51      2.98 o 
  -1   3   7       47.58       45.08      3.60 o 
   0   3   7     1422.95     1444.38     19.16 o 
   1   3   7       16.77       17.20      2.83 o 
   2   3   7       44.76       49.14      3.02 o 
   3   3   7      442.38      430.70      6.60 o 
   4   3   7      269.12      257.31      5.59 o 
   5   3   7      732.32      729.31     11.04 o 
   6   3   7      349.63      344.38     11.18 o 
   7   3   7       99.05      101.83      4.52 o 
   8   3   7      550.29      543.10     20.19 o 
   9   3   7       22.07       19.95      4.27 o 
  10   3   7       88.12       85.85     12.80 o 
  -7   4   7      139.56      137.62      9.46 o 
  -6   4   7       78.41       86.11      8.41 o 
  -5   4   7        3.98        8.18      4.81 o 
  -4   4   7      140.96      130.04     13.55 o 
  -3   4   7      551.14      498.90     22.22 o 
  -2   4   7       47.33       45.55      8.33 o 
  -1   4   7      479.47      491.61     20.09 o 
   0   4   7     1015.21     1035.26     22.95 o 
   1   4   7       25.97       33.67      3.47 o 
   2   4   7        9.47        6.45      2.86 o 
   3   4   7      749.63      763.33     15.31 o 
   4   4   7      417.07      423.89      7.39 o 
   5   4   7       52.07       54.89      2.81 o 
   6   4   7      267.12      279.23      5.96 o 
   7   4   7      161.75      169.99      4.82 o 
   8   4   7      167.34      173.40      7.41 o 
   9   4   7        2.98        6.23      2.78 o 
  10   4   7      126.07      140.50      7.58 o 
  -6   5   7      213.63      202.37     16.42 o 
  -5   5   7        1.76        2.16      6.74 o 
  -4   5   7        0.22        5.50      8.26 o 
  -3   5   7      377.07      375.88     20.23 o 
  -2   5   7      139.72      133.83     12.38 o 
  -1   5   7      213.09      214.88     14.17 o 
   0   5   7      267.29      329.09     16.72 o 
   1   5   7       21.68       22.92      4.34 o 
   2   5   7      315.12      327.95     10.39 o 
   3   5   7      225.89      237.04      8.65 o 
   4   5   7        3.88        4.55      3.42 o 
   5   5   7      936.15      953.26     16.00 o 
   6   5   7       16.16       14.50      2.28 o 
   7   5   7      295.23      310.89      9.15 o 
   8   5   7      239.25      276.11     11.42 o 
   9   5   7        0.65        2.20      4.13 o 
  10   5   7        8.86        9.58      3.37 o 
  -5   6   7       57.62       48.38     10.94 o 
  -4   6   7       12.89        9.91      9.63 o 
  -3   6   7      104.58      112.98     13.76 o 
  -2   6   7       37.15       40.73      9.84 o 
  -1   6   7        1.06       20.57      8.81 o 
   0   6   7       23.41       33.03      8.33 o 
   1   6   7      377.88      382.97     11.79 o 
   2   6   7        2.78       -0.76      3.99 o 
   3   6   7       53.52       54.99      5.62 o 
   4   6   7      245.09      242.41     11.42 o 
   5   6   7       47.53       50.19      9.87 o 
   6   6   7        2.10        1.31      3.58 o 
   7   6   7      302.18      314.09      8.61 o 
   8   6   7       36.67       38.67      5.37 o 
  -4   7   7       39.73       38.46     11.70 o 
  -3   7   7      112.60      105.96     14.66 o 
  -2   7   7      137.58      134.24     15.07 o 
  -1   7   7       27.97       26.56      9.77 o 
   0   7   7       10.94        7.36      9.22 o 
   1   7   7       19.52       21.74      8.46 o 
   2   7   7      909.26      929.67     21.67 o 
   3   7   7       19.72       14.91      5.09 o 
   4   7   7      279.80      285.29     10.85 o 
   5   7   7      356.60      338.69     11.31 o 
   6   7   7        0.05       -1.91      3.99 o 
   7   7   7        0.95        1.77      3.85 o 
   8   7   7      718.42      744.81     23.12 o 
   9   7   7        4.76        7.61      4.34 o 
  -3   8   7        9.11        6.95      9.70 o 
  -2   8   7      189.98      194.72     18.30 o 
   0   8   7       37.74       30.55     11.01 o 
   1   8   7      114.13      137.61     14.66 o 
   2   8   7      214.03      228.71     17.20 o 
   3   8   7       13.12       15.79      5.82 o 
   4   8   7      222.96      222.36     10.75 o 
   5   8   7      145.40      141.52      8.54 o 
   6   8   7       28.56       27.65      6.64 o 
   7   8   7       10.68        9.27      6.26 o 
   8   8   7      118.41      127.56     11.08 o 
   9   8   7       22.04       26.28      7.98 o 
  -2   9   7        6.89        4.75     10.11 o 
  -1   9   7      367.24      337.28     22.98 o 
   0   9   7      142.34      145.04     17.13 o 
   1   9   7       75.67       81.81     14.31 o 
   2   9   7      158.45      126.26     15.07 o 
   3   9   7       13.35       19.95     10.46 o 
   4   9   7        6.08        9.13      6.02 o 
   5   9   7      521.94      513.44     16.09 o 
   6   9   7        9.29       11.88      5.64 o 
   7   9   7       28.60       32.65      6.11 o 
   8   9   7      109.84      121.03     12.11 o 
   1  10   7      122.59       98.39     15.41 o 
   2  10   7       55.91       47.82     12.25 o 
   3  10   7        2.56        9.98      9.98 o 
   4  10   7       46.69       49.40     11.70 o 
   5  10   7       15.88       18.80     10.73 o 
   6  10   7       21.71       16.43      6.59 o 
  -4  -8   8       86.66       85.46     13.90 o 
  -3  -8   8       48.84       42.04     12.45 o 
  -2  -8   8       17.52       20.99     11.22 o 
  -1  -8   8      227.70      241.90     15.06 o 
   0  -8   8       26.84       16.00     13.04 o 
  -6  -7   8      100.16      114.09      9.09 o 
  -5  -7   8        0.30       -3.19      5.89 o 
  -4  -7   8        5.82        7.29      9.15 o 
  -3  -7   8      356.16      336.11     20.71 o 
  -2  -7   8      127.07      131.90     15.27 o 
  -1  -7   8      132.29      152.30     12.21 o 
   0  -7   8      225.79      218.22     11.26 o 
   1  -7   8       14.73        9.43      7.56 o 
   2  -7   8        0.48       -3.60     11.59 o 
  -7  -6   8      140.29      146.78      9.32 o 
  -6  -6   8       88.93       91.67      7.84 o 
  -5  -6   8       10.54       19.87      6.02 o 
  -4  -6   8      565.68      564.39     16.85 o 
  -3  -6   8       15.10       31.03      9.56 o 
  -2  -6   8      107.83      133.69     14.52 o 
  -1  -6   8      119.42      124.32     24.08 o 
   0  -6   8      116.24      109.70      8.38 o 
   1  -6   8      207.65      185.10     12.63 o 
   2  -6   8      145.22      125.48     15.45 o 
   3  -6   8        9.57        7.50      7.39 o 
   4  -6   8      161.75      128.71     18.99 o 
  -7  -5   8       79.77       90.37     11.52 o 
  -6  -5   8      302.33      296.83     11.35 o 
  -5  -5   8      133.04      150.76      8.66 o 
  -4  -5   8      377.61      371.35     12.65 o 
  -3  -5   8      465.61      446.53     13.84 o 
  -2  -5   8      221.50      195.20     16.03 o 
  -1  -5   8       33.83       37.36      7.27 o 
   0  -5   8      591.86      595.78     15.65 o 
   1  -5   8      387.73      378.10     15.33 o 
   2  -5   8        6.47        9.42     10.05 o 
   3  -5   8      106.05       99.48      9.68 o 
   4  -5   8      190.28      166.02     20.23 o 
   5  -5   8      132.65      139.87     17.92 o 
  -8  -4   8        0.11        3.70      4.30 o 
  -7  -4   8      566.74      567.62     17.79 o 
  -6  -4   8       12.75       14.48      4.87 o 
  -5  -4   8       32.33       32.16      6.16 o 
  -4  -4   8      429.37      413.23     12.64 o 
  -3  -4   8      358.79      384.83     12.17 o 
  -2  -4   8       76.83       85.50     10.49 o 
  -1  -4   8      554.26      554.11     17.17 o 
   0  -4   8       20.34       25.26      6.15 o 
   1  -4   8      239.36      244.05      9.96 o 
   2  -4   8        8.34        4.44      5.91 o 
   3  -4   8       48.38       47.53      7.24 o 
   4  -4   8      340.49      330.24     14.32 o 
   5  -4   8       23.70       24.90      7.22 o 
   6  -4   8        6.73        0.69     10.60 o 
  -8  -3   8        3.62        4.89      5.99 o 
  -7  -3   8      117.05      107.19      6.83 o 
  -6  -3   8      272.55      259.06     11.56 o 
  -5  -3   8       13.59       18.86      5.57 o 
  -4  -3   8      139.35      127.99      7.04 o 
  -3  -3   8      922.53      913.82     20.00 o 
  -2  -3   8       72.05       83.11      7.13 o 
  -1  -3   8       46.50       53.54      4.61 o 
   0  -3   8      586.65      610.61     17.03 o 
   1  -3   8      533.74      546.55     13.19 o 
   2  -3   8       29.56       23.33      5.93 o 
   3  -3   8      325.84      314.35     12.90 o 
   4  -3   8      415.01      413.62     11.98 o 
   5  -3   8      126.44      131.97      7.93 o 
   6  -3   8       26.43       12.88      5.12 o 
   7  -3   8      332.64      344.96     15.96 o 
  -8  -2   8       20.32       23.71      5.50 o 
  -7  -2   8      143.19      143.46      6.58 o 
  -6  -2   8      124.04      124.71      6.03 o 
  -5  -2   8       20.82       34.75      6.60 o 
  -4  -2   8      573.12      547.46     11.39 o 
  -3  -2   8        2.51       -0.69      3.43 o 
  -2  -2   8      167.61      180.66      6.58 o 
  -1  -2   8      195.67      206.24      8.52 o 
   0  -2   8        2.82        1.49      3.51 o 
   1  -2   8      613.43      633.69     11.56 o 
   2  -2   8       48.28       53.50      4.61 o 
   3  -2   8       85.33       83.54      4.66 o 
   4  -2   8      562.15      561.26     11.24 o 
   5  -2   8       50.43       50.86      5.69 o 
   6  -2   8       45.07       42.94      6.52 o 
   7  -2   8      314.04      322.77     15.20 o 
   8  -2   8       23.68       23.89      8.17 o 
  -8  -1   8       30.45       42.59     11.63 o 
  -7  -1   8      105.35      116.49      6.32 o 
  -6  -1   8       71.10       79.86      5.43 o 
  -5  -1   8       24.60       23.59      5.22 o 
  -4  -1   8       10.95       15.93      3.26 o 
  -3  -1   8      111.71      124.69      5.31 o 
  -2  -1   8      568.82      575.37     11.59 o 
  -1  -1   8       55.23       61.09      5.67 o 
   0  -1   8       90.89       97.57      3.61 o 
   1  -1   8      537.42      535.52      9.78 o 
   2  -1   8      401.76      402.25      9.67 o 
   3  -1   8      158.01      153.18      5.43 o 
   4  -1   8      927.54      913.40     14.91 o 
   5  -1   8       56.38       59.63      4.31 o 
   6  -1   8       25.35       31.47      3.85 o 
   7  -1   8       56.92       57.32      8.34 o 
   8  -1   8      216.92      201.16     13.22 o 
  -8   0   8      191.17      194.03     17.89 o 
  -7   0   8      120.67      126.72      6.59 o 
  -6   0   8        9.51        3.47      3.61 o 
  -5   0   8      288.04      283.47      8.57 o 
  -4   0   8       40.29       39.24      3.98 o 
  -3   0   8       10.00        9.99      2.49 o 
  -2   0   8      578.17      585.99      9.95 o 
  -1   0   8        3.33        1.82      3.60 o 
   0   0   8       78.49       77.05      4.85 o 
   1   0   8      555.75      572.54      9.87 o 
   2   0   8      259.10      253.09      6.37 o 
   3   0   8      133.81      134.95      5.18 o 
   4   0   8      573.07      573.59      8.08 o 
   5   0   8      146.36      141.37      4.07 o 
   6   0   8       97.59       95.29      3.54 o 
   7   0   8       42.68       52.36      4.05 o 
   8   0   8      121.95      124.10     26.08 o 
   9   0   8      203.83      192.33     13.69 o 
  -8   1   8       11.25        7.22     10.18 o 
  -7   1   8       13.66       15.47      5.49 o 
  -6   1   8      168.76      155.39      7.13 o 
  -5   1   8      100.59      108.36      5.14 o 
  -4   1   8        1.77        4.93      2.79 o 
  -3   1   8       17.86       21.02      2.89 o 
  -2   1   8      149.91      156.03      4.51 o 
  -1   1   8     1501.57     1517.83     16.82 o 
   0   1   8      534.17      573.77      8.45 o 
   1   1   8     1431.57     1423.99     19.67 o 
   2   1   8      150.74      147.51      6.61 o 
   3   1   8       17.99       17.59      2.23 o 
   4   1   8      343.40      334.15      5.61 o 
   5   1   8      760.66      744.16     10.97 o 
   6   1   8       12.00       10.13      2.02 o 
   7   1   8      224.77      223.53      6.73 o 
   8   1   8       19.26       19.84      3.17 o 
   9   1   8      127.39      128.25      7.63 o 
  -7   2   8        1.39       -2.25      4.48 o 
  -6   2   8       42.21       46.16      5.54 o 
  -5   2   8      483.64      473.48     13.71 o 
  -4   2   8        6.61        4.08      3.03 o 
  -3   2   8        8.63        3.85      3.14 o 
  -2   2   8      929.66      913.37     14.29 o 
  -1   2   8       49.44       52.70      3.01 o 
   0   2   8      114.34      115.90      4.39 o 
   1   2   8     2138.82     2118.31     27.83 o 
   2   2   8       14.51       16.25      1.98 o 
   3   2   8      127.17      130.57      3.49 o 
   4   2   8      571.50      568.43      8.26 o 
   5   2   8       41.35       41.00      2.39 o 
   6   2   8      515.17      512.97     10.07 o 
   7   2   8      206.30      211.70      6.08 o 
   8   2   8       55.68       47.94      5.06 o 
   9   2   8      352.31      363.56     12.97 o 
  -7   3   8       14.69       16.27      5.34 o 
  -6   3   8       12.47       17.77      5.31 o 
  -5   3   8       94.18       99.02      7.37 o 
  -4   3   8      213.96      212.80     10.31 o 
  -3   3   8       23.47       30.35      5.27 o 
  -2   3   8      458.94      452.70     16.99 o 
  -1   3   8        1.40        2.33      3.87 o 
   0   3   8      145.96      152.03      6.71 o 
   1   3   8      522.39      520.71      9.43 o 
   2   3   8      605.34      608.09     10.23 o 
   3   3   8      129.77      134.23      3.63 o 
   4   3   8      344.07      335.92      5.97 o 
   5   3   8        3.29        1.38      1.68 o 
   6   3   8       93.92       96.46      3.93 o 
   7   3   8       13.94       16.16      2.49 o 
   8   3   8      308.01      307.82     10.52 o 
   9   3   8        8.29       11.41      3.03 o 
  -7   4   8        2.17       -3.95      6.38 o 
  -6   4   8        0.91        6.90      5.11 o 
  -5   4   8      436.14      433.78     16.60 o 
  -4   4   8       23.21       26.61      6.19 o 
  -3   4   8       48.73       39.36      8.81 o 
  -2   4   8      925.09      864.19     30.21 o 
  -1   4   8       25.60       20.92      7.57 o 
   0   4   8        5.06        4.42      2.69 o 
   1   4   8      318.89      330.85     11.11 o 
   2   4   8        2.47        2.59      3.62 o 
   3   4   8      161.90      164.80      5.96 o 
   4   4   8      107.71      106.39      5.97 o 
   5   4   8       14.18       16.59      2.24 o 
   6   4   8      150.13      158.58      4.06 o 
   7   4   8        0.01       -2.04      2.28 o 
   8   4   8       44.22       48.00      3.94 o 
   9   4   8      217.18      247.55      7.56 o 
  10   4   8        0.45        5.39      3.23 o 
  -6   5   8        5.96        2.78      6.77 o 
  -5   5   8       31.37       33.57      6.07 o 
  -4   5   8      136.09      113.39     13.69 o 
  -3   5   8      110.05      116.07     13.21 o 
  -2   5   8       13.12       15.41      7.36 o 
  -1   5   8      555.80      576.10     24.49 o 
   0   5   8        0.20        8.74      6.74 o 
   1   5   8       53.02       54.84      5.24 o 
   2   5   8       32.51       31.97      4.82 o 
   3   5   8      302.81      294.15      9.73 o 
   4   5   8       56.59       48.63      4.85 o 
   5   5   8      132.24      137.34      6.67 o 
   6   5   8       28.73       32.13      4.33 o 
   7   5   8       35.98       35.50      4.95 o 
   9   5   8      123.95      138.30      9.84 o 
  -5   6   8      357.90      307.15     21.67 o 
  -4   6   8      214.02      221.14     18.99 o 
  -3   6   8        9.62        8.67      8.67 o 
  -2   6   8      284.27      283.48     18.30 o 
  -1   6   8       59.76       61.72     10.53 o 
   0   6   8      318.24      318.98     18.71 o 
   1   6   8      107.76      123.60      7.42 o 
   2   6   8        5.64        6.25      4.34 o 
   3   6   8      529.27      526.93     22.33 o 
   4   6   8        3.11        5.34      4.08 o 
   5   6   8       35.25       29.09      4.61 o 
   6   6   8      578.94      591.44     14.30 o 
   7   6   8        5.94       11.19      3.41 o 
   8   6   8        6.43        8.05      5.23 o 
   9   6   8      253.34      265.38     11.42 o 
  -4   7   8      201.82      203.18     19.61 o 
  -3   7   8       76.09       56.49     12.32 o 
  -2   7   8       19.34       33.58     10.39 o 
  -1   7   8      156.53      159.77     15.41 o 
   0   7   8      595.66      589.73     26.83 o 
   1   7   8        6.24        9.22      8.81 o 
   2   7   8      117.79      137.52      8.48 o 
   3   7   8      619.64      599.96     30.14 o 
   4   7   8      181.66      175.48      9.14 o 
   5   7   8       56.21       60.05      6.00 o 
   6   7   8      437.14      437.21     15.89 o 
   7   7   8       80.23       80.07      5.93 o 
   8   7   8        3.37       -1.72      6.33 o 
   9   7   8       68.57       67.43      8.26 o 
  -3   8   8       85.38       76.17     13.83 o 
  -2   8   8      215.41      250.17     20.50 o 
  -1   8   8      120.95      113.53     14.59 o 
   0   8   8      175.91      193.27     18.03 o 
   1   8   8       58.53       56.63     11.56 o 
   2   8   8       16.27       14.52      9.84 o 
   3   8   8      438.90      421.34     14.17 o 
   4   8   8       25.10       22.56      8.02 o 
   5   8   8       50.38       46.31      6.47 o 
   6   8   8      233.79      234.16     10.40 o 
   7   8   8       17.09       25.87      5.29 o 
   8   8   8       13.60        8.19      7.36 o 
  -2   9   8        0.35       -4.13     10.39 o 
  -1   9   8      141.27      123.85     16.51 o 
   0   9   8      215.11      231.18     20.02 o 
   1   9   8       85.95       82.29     13.55 o 
   2   9   8      276.57      285.47     20.64 o 
   3   9   8      257.55      201.80     18.03 o 
   4   9   8      134.34      121.60     14.45 o 
   5   9   8       46.08       59.28      7.40 o 
   6   9   8      269.14      270.21     12.69 o 
   7   9   8      127.55      138.04      8.85 o 
   8   9   8       14.66       16.51      8.46 o 
   1  10   8        0.25       -5.09     10.53 o 
   2  10   8       38.67       51.53     13.28 o 
   3  10   8      151.10      142.70     16.38 o 
   4  10   8        7.99        4.27      9.36 o 
   5  10   8       48.55       46.65      7.37 o 
   6  10   8      146.79      163.79     10.48 o 
  -5  -7   9        3.43        4.82      9.01 o 
  -4  -7   9       10.87       18.23     10.39 o 
  -3  -7   9       99.51      105.96     14.72 o 
  -2  -7   9        6.46       16.17      9.77 o 
  -1  -7   9      191.30      183.21     13.09 o 
   0  -7   9      141.09      143.27     16.44 o 
   1  -7   9       49.48       62.41      9.97 o 
   2  -7   9       59.28       44.18     16.69 o 
  -6  -6   9       50.09       50.21      7.17 o 
  -5  -6   9       51.08       54.95     17.20 o 
  -4  -6   9       37.72       40.92      7.14 o 
  -3  -6   9       26.38       30.62     10.73 o 
  -2  -6   9      239.00      253.27     18.44 o 
  -1  -6   9      122.77      125.72     11.14 o 
   0  -6   9        8.11        6.93      6.69 o 
   1  -6   9      358.72      351.21     15.69 o 
   2  -6   9      143.74      111.24     10.97 o 
   3  -6   9        0.03       -0.60      7.53 o 
  -7  -5   9       14.01        8.66      5.75 o 
  -6  -5   9       25.74       29.12      6.18 o 
  -5  -5   9       96.95       97.65      7.88 o 
  -4  -5   9      337.84      332.88     33.16 o 
  -3  -5   9      229.76      240.58     15.45 o 
  -2  -5   9      191.08      186.60     16.24 o 
  -1  -5   9       76.24       88.69      9.31 o 
   0  -5   9        9.17        2.67      5.45 o 
   1  -5   9       77.83       90.89      9.68 o 
   2  -5   9      421.42      373.28     26.08 o 
   3  -5   9       58.76       52.33      8.55 o 
   4  -5   9        7.53        8.53      6.91 o 
   5  -5   9       61.88       51.04      8.87 o 
  -7  -4   9        0.10        6.01      4.97 o 
  -6  -4   9       34.38       24.78      5.33 o 
  -5  -4   9      104.38      108.02      7.62 o 
  -4  -4   9       35.23       33.91      5.57 o 
  -3  -4   9        5.16        0.47      8.05 o 
  -2  -4   9      341.53      352.02     18.61 o 
  -1  -4   9      126.49      132.84      9.83 o 
   0  -4   9       74.33       79.42      6.89 o 
   1  -4   9      110.30      123.94      9.04 o 
   2  -4   9      186.26      184.63     11.43 o 
   3  -4   9        7.19        7.97      6.51 o 
   4  -4   9       96.15       90.36     13.52 o 
   5  -4   9      212.97      194.69     13.31 o 
   6  -4   9       20.13       27.76     11.39 o 
  -8  -3   9       84.60       98.74      6.93 o 
  -7  -3   9      387.60      381.20     12.26 o 
  -6  -3   9      221.04      208.75      9.34 o 
  -5  -3   9       60.30       54.70      5.86 o 
  -4  -3   9      302.83      307.07     16.44 o 
  -3  -3   9       24.06       28.50      5.17 o 
  -2  -3   9       88.04       94.58      5.78 o 
  -1  -3   9      937.55      961.70     27.04 o 
   0  -3   9      538.15      537.56     13.26 o 
   1  -3   9        3.60        6.07      4.46 o 
   2  -3   9      120.75      104.78      8.36 o 
   3  -3   9       18.63       14.65      6.13 o 
   4  -3   9       10.14        2.34      5.84 o 
   5  -3   9      382.28      368.42     18.30 o 
   6  -3   9        0.63        1.99      5.94 o 
   7  -3   9       29.29       18.65     11.97 o 
  -8  -2   9       21.05       23.88      6.88 o 
  -7  -2   9       71.72       71.08      5.50 o 
  -6  -2   9        0.12        3.01      3.79 o 
  -5  -2   9      117.76      113.42     13.86 o 
  -4  -2   9       93.46       94.46      6.36 o 
  -3  -2   9       21.25       17.71      4.39 o 
  -2  -2   9        0.90       -1.25      3.35 o 
  -1  -2   9       32.14       40.08      4.99 o 
   0  -2   9      103.48      114.84      7.95 o 
   1  -2   9       25.34       26.30      5.05 o 
   2  -2   9       18.23       19.92      5.16 o 
   3  -2   9       53.24       53.71      6.48 o 
   4  -2   9        6.20        8.37      9.67 o 
   5  -2   9       41.29       47.76      5.60 o 
   6  -2   9      198.43      196.11      9.11 o 
   7  -2   9        9.22       -2.97      6.73 o 
  -8  -1   9       78.42       81.92      7.39 o 
  -7  -1   9      380.62      382.09     10.42 o 
  -6  -1   9       11.87        8.38      3.85 o 
  -5  -1   9      258.06      249.32      8.16 o 
  -4  -1   9      885.27      898.61     16.42 o 
  -3  -1   9       50.34       44.83      5.50 o 
  -2  -1   9        0.46       -1.60      2.92 o 
  -1  -1   9      370.65      408.33      9.64 o 
   0  -1   9      282.10      285.16      8.34 o 
   1  -1   9        7.57        9.52      3.03 o 
   2  -1   9      437.77      429.36     14.19 o 
   3  -1   9        4.85       10.17      3.61 o 
   4  -1   9      252.34      243.42      7.20 o 
   5  -1   9      106.12      112.66      5.52 o 
   6  -1   9      137.55      143.64      6.34 o 
   7  -1   9       64.76       64.04      5.72 o 
   8  -1   9       83.04       83.67     10.04 o 
  -8   0   9      291.71      273.57     19.27 o 
  -7   0   9       96.53       87.86     11.46 o 
  -6   0   9        0.25       -1.94      5.06 o 
  -5   0   9       63.99       63.18      6.87 o 
  -4   0   9      127.26      123.06      5.78 o 
  -3   0   9      334.87      342.17      8.52 o 
  -2   0   9        1.79        5.36      2.59 o 
  -1   0   9      127.22      140.28     15.85 o 
   0   0   9      402.50      414.75      8.16 o 
   1   0   9      514.29      518.87      9.65 o 
   2   0   9       73.10       75.45      3.98 o 
   3   0   9      706.32      695.74     13.67 o 
   4   0   9      242.34      259.04      9.71 o 
   5   0   9       97.85      106.72      6.20 o 
   6   0   9      104.26      113.07      5.44 o 
   7   0   9      119.30      119.60      6.64 o 
   8   0   9        5.14        1.88      7.10 o 
  -7   1   9      458.18      466.44     21.40 o 
  -6   1   9       32.05       27.63      6.30 o 
  -5   1   9       37.76       39.34      7.95 o 
  -4   1   9     1150.85     1106.30     25.39 o 
  -3   1   9       32.54       32.66      3.82 o 
  -2   1   9        0.09        0.77      2.55 o 
  -1   1   9     1694.70     1752.27     23.93 o 
   0   1   9       89.63      100.17      4.18 o 
   1   1   9      606.53      611.49     10.26 o 
   2   1   9     1604.84     1634.38     28.96 o 
   3   1   9      234.01      238.38      5.92 o 
   4   1   9      247.01      240.00      5.35 o 
   5   1   9      277.67      286.56      6.65 o 
   6   1   9       42.56       44.06      2.90 o 
   7   1   9      266.46      267.60      7.16 o 
   8   1   9       35.35       35.51      3.98 o 
   9   1   9       13.22        3.13      4.50 o 
  -7   2   9      134.65      136.43     10.91 o 
  -6   2   9        2.40        1.98      5.37 o 
  -5   2   9       56.25       58.58      7.08 o 
  -4   2   9      276.93      265.42      8.95 o 
  -3   2   9       64.11       60.10      6.12 o 
  -2   2   9       91.93       94.49      5.66 o 
  -1   2   9      203.18      221.74      6.01 o 
   0   2   9     1273.91     1240.25     26.81 o 
   1   2   9      328.27      319.82      9.01 o 
   2   2   9      276.12      279.23      5.69 o 
   3   2   9      758.79      722.09     11.35 o 
   4   2   9      215.82      205.37      6.00 o 
   5   2   9        6.98        5.30      2.20 o 
   6   2   9      427.84      436.98     10.29 o 
   7   2   9      129.85      132.08      4.65 o 
   8   2   9        3.54        6.72      4.13 o 
   9   2   9       47.69       59.62      6.71 o 
  -7   3   9      236.41      234.63     18.99 o 
  -6   3   9        5.89        0.86      4.77 o 
  -5   3   9       14.63       26.05      5.38 o 
  -4   3   9      347.57      334.33     12.84 o 
  -3   3   9      136.30      111.74      8.08 o 
  -2   3   9        6.10       16.90      4.81 o 
  -1   3   9     1173.02     1173.89     17.51 o 
   0   3   9      198.27      207.05      6.96 o 
   1   3   9       41.84       42.62      3.43 o 
   2   3   9      452.00      453.09     14.47 o 
   3   3   9      384.28      377.27      7.46 o 
   4   3   9      108.48      107.22      3.71 o 
   5   3   9      281.92      285.54      5.71 o 
   6   3   9        2.76        2.04      2.26 o 
   7   3   9      139.58      135.75      4.86 o 
   8   3   9        9.51        5.12      4.47 o 
   9   3   9        2.00       10.16      5.00 o 
  -6   4   9       20.47       23.07      5.79 o 
  -5   4   9        3.57        3.22      5.12 o 
  -4   4   9       16.61       16.08      5.88 o 
  -3   4   9      433.35      422.48     14.71 o 
  -2   4   9       34.15       27.59      7.71 o 
  -1   4   9      151.80      149.30      6.34 o 
   0   4   9      419.21      433.47     18.99 o 
   1   4   9      235.04      233.70      8.88 o 
   2   4   9        5.13        2.61      2.78 o 
   3   4   9      505.00      490.44     12.68 o 
   4   4   9      521.22      506.01     11.36 o 
   5   4   9        0.79       -1.42      2.16 o 
   6   4   9        8.44       10.90      2.40 o 
   7   4   9      272.39      266.81      7.89 o 
   8   4   9      143.41      150.27      5.78 o 
   9   4   9        6.08        6.28      4.82 o 
  -6   5   9       73.92       66.67      7.24 o 
  -5   5   9       25.63       28.48      6.03 o 
  -4   5   9      321.47      323.45     14.13 o 
  -3   5   9       14.34       11.63      8.53 o 
  -2   5   9      319.23      274.46     16.79 o 
  -1   5   9      372.92      405.33     19.88 o 
   0   5   9      253.52      253.89     15.62 o 
   1   5   9      268.70      278.26     10.05 o 
   2   5   9      528.40      549.72     18.34 o 
   3   5   9       80.14       69.25      5.70 o 
   4   5   9      622.21      594.83     14.61 o 
   5   5   9        0.78        3.95      3.82 o 
   6   5   9        0.38       -1.19      3.50 o 
   7   5   9      206.98      224.09      6.54 o 
   8   5   9       10.73       13.44      4.02 o 
   9   5   9      137.02      140.77     10.53 o 
  -5   6   9       21.42       25.30      6.21 o 
  -4   6   9      197.83      179.72     17.20 o 
  -3   6   9      130.99      130.94     14.79 o 
  -2   6   9      117.89      117.11     13.62 o 
  -1   6   9       32.36       36.81      9.63 o 
   0   6   9      435.55      414.55     20.92 o 
   1   6   9      347.77      347.53     18.78 o 
   2   6   9        2.64       -2.75      4.50 o 
   3   6   9      124.78      117.43      7.37 o 
   4   6   9      447.60      452.98     15.55 o 
   5   6   9      418.13      404.21     12.14 o 
   6   6   9      136.83      128.87      9.84 o 
   7   6   9      378.25      378.52     10.74 o 
   8   6   9      238.35      258.91     12.73 o 
   9   6   9        0.06       -2.34      5.57 o 
  -4   7   9      103.07       94.26     14.79 o 
  -3   7   9      266.40      237.03     20.02 o 
  -2   7   9       45.43       57.73     12.04 o 
  -1   7   9      140.45      128.67     14.38 o 
   0   7   9       26.64       39.08     10.25 o 
   1   7   9      387.40      406.50     22.22 o 
   2   7   9        1.11        1.47      5.01 o 
   3   7   9      186.29      205.81     23.02 o 
   4   7   9      193.29      186.79     15.27 o 
   5   7   9       27.09       27.09      6.23 o 
   6   7   9       26.36       22.56      5.13 o 
   7   7   9      444.07      440.94     12.62 o 
   8   7   9      126.86      135.20     10.94 o 
   9   7   9        2.77        9.22      6.81 o 
  -3   8   9      192.15      149.44     17.13 o 
  -2   8   9        3.63       11.28      9.84 o 
  -1   8   9       24.98       27.45     10.66 o 
   0   8   9      112.33      105.96     14.86 o 
   1   8   9       78.39       66.67     11.70 o 
   2   8   9       31.71       29.65      9.84 o 
   3   8   9      143.65      148.62     14.97 o 
   4   8   9      325.29      323.11     12.62 o 
   5   8   9       67.66       55.23      6.86 o 
   6   8   9       16.99       18.14      5.42 o 
   7   8   9      409.03      395.84     12.84 o 
   8   8   9      146.58      158.73     12.66 o 
  -1   9   9       17.77        8.19     10.53 o 
   0   9   9       13.90       28.55     10.87 o 
   1   9   9      133.62      162.04     17.20 o 
   2   9   9        6.47        1.86      9.63 o 
   3   9   9       27.48       16.79     10.39 o 
   4   9   9      448.72      438.66     18.03 o 
   5   9   9        0.70       -8.09      6.64 o 
   6   9   9        0.23       -4.59      5.34 o 
   7   9   9      150.97      155.87     13.76 o 
   1  10   9       42.47       64.13     13.83 o 
   2  10   9       28.99       44.38     12.59 o 
   3  10   9        0.74       -5.99      9.56 o 
   4  10   9       68.11       56.83     12.32 o 
   5  10   9       49.25       50.56      7.60 o 
   6  10   9        2.66       -1.76      5.98 o 
  -4  -7  10       39.27       28.55     11.35 o 
  -3  -7  10       48.08       48.30     12.80 o 
  -2  -7  10        0.47       -2.55      9.01 o 
  -1  -7  10       45.11       60.20      9.65 o 
   0  -7  10       14.77        6.16      9.56 o 
  -5  -6  10      133.58      115.52     14.17 o 
  -4  -6  10       99.02      105.07     14.17 o 
  -3  -6  10      259.50      236.62     19.33 o 
  -2  -6  10        3.12        2.61      9.43 o 
  -1  -6  10      125.95      129.85      9.35 o 
   0  -6  10      618.29      594.94     16.71 o 
   1  -6  10       11.28        4.68      7.70 o 
   2  -6  10       29.42       32.42      8.68 o 
   3  -6  10      243.45      252.24     21.67 o 
  -6  -5  10       18.28       19.12      7.43 o 
  -5  -5  10       58.08       50.99      6.99 o 
  -4  -5  10       57.18       57.39      7.31 o 
  -3  -5  10      124.57      117.24     14.45 o 
  -2  -5  10       24.32       20.37      9.77 o 
  -1  -5  10       80.55       88.33      7.90 o 
   0  -5  10      292.04      301.25     11.60 o 
   1  -5  10       13.90       16.78     13.90 o 
   2  -5  10        5.15       12.21      7.39 o 
   3  -5  10      153.58      157.86     11.89 o 
   4  -5  10       69.13       70.66      9.50 o 
  -7  -4  10       28.04       39.48      8.33 o 
  -6  -4  10      177.73      172.12      9.48 o 
  -5  -4  10       38.69       37.67      6.28 o 
  -4  -4  10      131.23      133.72     11.66 o 
  -3  -4  10      845.55      850.14     44.79 o 
  -2  -4  10       57.11       49.26     11.01 o 
  -1  -4  10      131.17      141.71     11.87 o 
   0  -4  10      673.96      710.13     20.68 o 
   1  -4  10        2.71        5.63      6.76 o 
   2  -4  10       46.17       44.22      8.07 o 
   3  -4  10      451.06      416.76     16.32 o 
   4  -4  10        1.39        4.28      6.51 o 
   5  -4  10        0.88       12.76      7.01 o 
  -7  -3  10       59.98       67.47      6.68 o 
  -6  -3  10       92.84       86.08      7.21 o 
  -5  -3  10        0.03       -0.09      5.81 o 
  -4  -3  10      219.24      185.46      9.19 o 
  -3  -3  10       93.41      102.34      7.37 o 
  -2  -3  10       73.22       72.41      6.56 o 
  -1  -3  10       51.99       49.56     11.83 o 
   0  -3  10      272.13      277.84     10.46 o 
   1  -3  10      114.98      125.51      7.41 o 
   2  -3  10       24.08       18.46      6.48 o 
   3  -3  10        1.64       -7.02      5.37 o 
   4  -3  10      205.91      188.30     11.56 o 
   5  -3  10       77.40       74.53      8.52 o 
   6  -3  10       32.94       31.34      7.53 o 
  -7  -2  10       45.18       48.23      5.95 o 
  -6  -2  10      279.11      281.70     13.31 o 
  -5  -2  10        4.20        5.64      4.74 o 
  -4  -2  10      112.45      115.79      7.37 o 
  -3  -2  10      586.07      546.34     14.55 o 
  -2  -2  10        6.98        6.40      6.54 o 
  -1  -2  10       35.92       33.66      5.88 o 
   0  -2  10      958.47      973.92     18.76 o 
   1  -2  10        2.97        0.02      3.91 o 
   2  -2  10        1.59       -0.06      4.91 o 
   3  -2  10      238.39      236.74     11.02 o 
   4  -2  10       17.77       17.26      6.00 o 
   5  -2  10      197.31      181.12     10.88 o 
   6  -2  10      141.08      143.21     10.01 o 
   7  -2  10       15.57       17.91      6.24 o 
  -7  -1  10      160.84      171.51     14.44 o 
  -6  -1  10      109.96      114.36      6.44 o 
  -5  -1  10       73.53       72.59      9.94 o 
  -4  -1  10      108.78      109.67      7.05 o 
  -3  -1  10      820.93      820.02     31.13 o 
  -2  -1  10        6.09        7.61      3.60 o 
  -1  -1  10       12.10       19.15      3.74 o 
   0  -1  10       72.29       79.19      5.17 o 
   1  -1  10      531.04      554.94     14.02 o 
   2  -1  10      299.15      270.19     10.55 o 
   3  -1  10      287.48      296.60     14.90 o 
   4  -1  10      164.77      161.76     17.37 o 
   5  -1  10      333.19      341.17     10.71 o 
   6  -1  10       27.67       27.89      5.59 o 
   7  -1  10      356.42      356.71     11.27 o 
   8  -1  10      279.95      301.56     16.00 o 
  -7   0  10       12.26       18.68      5.80 o 
  -6   0  10      382.12      374.94     10.45 o 
  -5   0  10        5.00        4.38      3.80 o 
  -4   0  10        0.48       -3.32      3.35 o 
  -3   0  10     1102.15     1113.05     23.73 o 
  -2   0  10        0.83        4.40      3.40 o 
  -1   0  10        1.10        1.85      3.22 o 
   0   0  10      796.47      840.89     21.05 o 
   1   0  10       92.06       92.36      5.03 o 
   2   0  10      384.57      387.03     11.71 o 
   3   0  10      591.07      561.84     13.13 o 
   4   0  10      233.37      246.32      8.29 o 
   5   0  10      208.70      203.16      6.99 o 
   6   0  10       28.88       32.98      4.15 o 
   7   0  10      113.77      124.98      6.88 o 
   8   0  10      236.55      252.88     23.39 o 
  -7   1  10      168.35      173.45     10.56 o 
  -6   1  10      463.54      458.09     21.05 o 
  -5   1  10       10.87       11.67      5.29 o 
  -4   1  10      167.14      165.86      8.67 o 
  -3   1  10      105.76      112.33      9.93 o 
  -2   1  10      487.24      517.99      9.84 o 
  -1   1  10       63.71       67.77      6.52 o 
   0   1  10      551.42      582.12     15.88 o 
   1   1  10      247.30      239.57      9.94 o 
   2   1  10      134.96      148.36      6.14 o 
   3   1  10        2.67       -0.91      2.88 o 
   4   1  10     1575.06     1502.91     22.13 o 
   5   1  10      281.21      276.06      9.19 o 
   6   1  10       52.61       55.39      3.92 o 
   7   1  10      203.53      202.99      6.95 o 
   8   1  10      263.99      274.54     10.79 o 
   9   1  10       68.71       82.70     14.17 o 
  -7   2  10        2.41       -0.36     13.66 o 
  -6   2  10      133.11      133.82     16.89 o 
  -5   2  10        2.81        6.37      5.73 o 
  -4   2  10        4.71        6.83      5.18 o 
  -3   2  10      148.70      153.83     12.79 o 
  -2   2  10       14.54       20.55      4.45 o 
  -1   2  10      114.23      115.42      5.30 o 
   0   2  10      485.63      501.02     11.27 o 
   1   2  10      170.21      173.26     12.90 o 
   2   2  10      202.93      213.07      6.96 o 
   3   2  10      365.46      357.76      7.55 o 
   4   2  10      173.33      172.76      5.41 o 
   5   2  10      439.04      427.06      8.43 o 
   6   2  10      218.64      230.93      6.19 o 
   7   2  10       31.88       39.04      6.23 o 
   8   2  10      214.99      204.94      9.18 o 
   9   2  10        3.10        2.52      6.81 o 
  -6   3  10       41.88       42.25      7.23 o 
  -5   3  10       96.57       84.19      8.42 o 
  -4   3  10       58.45       67.30      8.74 o 
  -3   3  10      171.48      168.62     11.15 o 
  -2   3  10        5.82        5.54      3.31 o 
  -1   3  10       60.80       64.64      4.10 o 
   0   3  10       35.99       34.47      6.33 o 
   1   3  10      482.24      511.86     11.53 o 
   2   3  10       77.43       81.20      4.75 o 
   3   3  10      252.99      247.19      6.28 o 
   4   3  10       51.38       45.40      3.40 o 
   5   3  10      321.09      308.57      7.09 o 
   6   3  10        0.64        2.18      2.37 o 
   7   3  10      197.48      203.17      5.12 o 
   8   3  10      131.98      143.55     10.98 o 
   9   3  10        8.16        8.73      3.80 o 
  -6   4  10       58.99       57.40      8.20 o 
  -5   4  10        0.70        8.74      4.99 o 
  -4   4  10      352.08      317.71     18.10 o 
  -3   4  10       44.57       33.96      6.69 o 
  -2   4  10       13.57       10.04      5.45 o 
  -1   4  10      660.42      657.43     13.52 o 
   0   4  10      100.33      111.68      8.41 o 
   1   4  10       13.50       14.13      3.80 o 
   2   4  10      632.35      627.03     19.33 o 
   3   4  10       80.16       79.71      4.81 o 
   4   4  10       20.58       20.23      4.13 o 
   5   4  10      287.40      285.12      6.94 o 
   6   4  10       14.10       17.44      3.08 o 
   7   4  10        0.11       -1.31      2.29 o 
   8   4  10       81.84       90.76      5.33 o 
   9   4  10       38.15       43.99      4.56 o 
  -5   5  10       38.70       30.83      7.22 o 
  -4   5  10       76.17       73.80     16.20 o 
  -3   5  10        5.10        1.31      5.74 o 
  -2   5  10      252.53      234.21     15.62 o 
  -1   5  10       39.67       35.84      6.95 o 
   0   5  10        0.33       -7.77      6.61 o 
   1   5  10      110.06      111.39     16.65 o 
   2   5  10      111.87      113.63      7.20 o 
   3   5  10       27.35       29.96      4.94 o 
   4   5  10      134.78      143.07     10.22 o 
   5   5  10       17.71       17.57      3.66 o 
   6   5  10      106.09      107.76      7.36 o 
   7   5  10        3.18        0.72      3.65 o 
   8   5  10       84.84       81.12      8.19 o 
   9   5  10      125.33      159.83     10.46 o 
  -4   6  10      279.04      270.48     13.79 o 
  -3   6  10        4.43        8.74      9.22 o 
  -2   6  10      130.29      126.88     13.83 o 
  -1   6  10      567.64      580.25     26.77 o 
   0   6  10       20.78       20.23      8.60 o 
   1   6  10      155.86      152.82     13.62 o 
   2   6  10      666.90      701.09     17.76 o 
   3   6  10        3.62        7.82      4.78 o 
   4   6  10        1.98       -6.04      4.26 o 
   5   6  10      315.03      290.12     10.53 o 
   6   6  10       72.25       79.65      6.31 o 
   7   6  10       21.89       23.11      4.51 o 
   8   6  10      311.39      342.92     15.48 o 
   9   6  10       11.31       13.42      6.81 o 
  -4   7  10       48.99       58.67     12.08 o 
  -3   7  10        7.31        5.44      9.29 o 
  -2   7  10      169.79      174.35     16.72 o 
  -1   7  10      110.44      127.70     14.72 o 
   0   7  10        9.76       23.81     10.11 o 
   1   7  10       22.33       21.40      9.15 o 
   2   7  10       99.09       90.62     12.59 o 
   3   7  10       18.64       19.23      5.62 o 
   4   7  10        0.14       -5.58      4.60 o 
   5   7  10       99.28       91.04      7.45 o 
   6   7  10       33.68       36.56      5.69 o 
   7   7  10       49.91       56.20      5.95 o 
   8   7  10       99.41       94.61     10.25 o 
  -2   8  10       77.48       66.05     13.07 o 
  -1   8  10      460.89      443.79     24.84 o 
   0   8  10       34.05       40.66     12.25 o 
   1   8  10        7.41       10.46      9.29 o 
   2   8  10      376.58      355.72     21.12 o 
   3   8  10       58.68       54.71     17.58 o 
   4   8  10        0.34       -1.69     11.46 o 
   5   8  10      331.05      349.67     15.24 o 
   6   8  10        4.26       -0.91      9.19 o 
   7   8  10       48.63       46.96      6.35 o 
   8   8  10       89.34      103.69     11.49 o 
  -1   9  10       51.92       66.81     13.62 o 
   0   9  10       30.41       23.19     12.11 o 
   1   9  10       10.43       22.91     11.56 o 
   2   9  10        0.87      -13.14      8.60 o 
   3   9  10       69.81       61.99     12.52 o 
   4   9  10       58.04       45.96      7.41 o 
   5   9  10        2.26        4.20      7.53 o 
   6   9  10      155.85      166.04     13.31 o 
   7   9  10        2.26        3.53      5.42 o 
   2  10  10      128.32      123.44     16.65 o 
   3  10  10       51.90       62.06     13.35 o 
   4  10  10      120.52       75.69     13.14 o 
   5  10  10       82.74       79.13     12.73 o 
  -4  -6  11       75.60       65.50     13.00 o 
  -3  -6  11       96.99      123.71     15.34 o 
  -2  -6  11      114.52      122.12     12.80 o 
  -1  -6  11       13.79        9.65      7.46 o 
   0  -6  11       75.80       71.53      9.93 o 
   1  -6  11      228.07      198.06     13.70 o 
   2  -6  11       70.09       66.93     10.04 o 
  -6  -5  11        1.90        1.24      8.57 o 
  -5  -5  11      158.15      177.76     21.05 o 
  -4  -5  11      110.46       99.97     13.69 o 
  -3  -5  11       62.78       65.85     12.66 o 
  -2  -5  11       58.65       65.85     12.38 o 
  -1  -5  11       13.86       13.54      5.94 o 
   0  -5  11        5.14       16.39      6.04 o 
   1  -5  11      739.43      763.12     23.07 o 
   2  -5  11        8.06        7.40      7.32 o 
   3  -5  11       71.09       78.32      9.70 o 
  -6  -4  11      113.85      105.13      8.45 o 
  -5  -4  11       20.76       30.75      6.28 o 
  -4  -4  11        6.57        7.16     11.73 o 
  -3  -4  11      184.72      189.21     16.58 o 
  -2  -4  11      153.91      147.31     15.83 o 
  -1  -4  11       10.90       12.66      8.47 o 
   0  -4  11       83.61       90.11      9.42 o 
   1  -4  11      202.64      196.55     23.46 o 
   2  -4  11      134.36      135.61     10.90 o 
   3  -4  11       36.48       24.37      7.49 o 
   4  -4  11      175.94      178.34     12.27 o 
   5  -4  11       61.70       59.76      9.09 o 
  -7  -3  11       40.11       36.21      6.20 o 
  -6  -3  11        4.50       10.74      5.41 o 
  -5  -3  11        9.34        1.98      9.53 o 
  -4  -3  11       30.50       43.94      6.38 o 
  -3  -3  11       50.73       51.21      6.41 o 
  -2  -3  11      581.16      645.73     27.38 o 
  -1  -3  11       14.41        9.34      6.33 o 
   0  -3  11       10.73       11.13      5.00 o 
   1  -3  11      206.63      204.95     15.79 o 
   2  -3  11       40.18       45.40      7.60 o 
   3  -3  11       38.25       41.04      7.57 o 
   4  -3  11      433.11      423.78     16.03 o 
   5  -3  11        1.59       -6.67      6.21 o 
   6  -3  11       39.19       50.05     11.97 o 
  -7  -2  11       22.64       37.92      6.71 o 
  -6  -2  11       31.97       42.23      6.12 o 
  -5  -2  11      278.44      274.03     11.06 o 
  -4  -2  11       16.77       18.36      5.99 o 
  -3  -2  11       12.62        6.67      4.87 o 
  -2  -2  11      280.97      284.57     23.43 o 
  -1  -2  11      109.82      103.13      8.69 o 
   0  -2  11       20.02       29.54      9.84 o 
   1  -2  11      293.51      303.24     16.46 o 
   2  -2  11       35.80       34.13      7.57 o 
   3  -2  11        0.29        1.85      7.16 o 
   4  -2  11       15.48       16.81      6.16 o 
   5  -2  11      111.38      114.03      9.51 o 
   6  -2  11       60.45       52.91      7.80 o 
   7  -2  11        0.35       -9.51      5.41 o 
  -7  -1  11       37.25       40.06      6.23 o 
  -6  -1  11       30.45       46.49      6.12 o 
  -5  -1  11      389.36      389.61     23.77 o 
  -4  -1  11       25.52       40.66      7.16 o 
  -3  -1  11      152.93      149.14      8.36 o 
  -2  -1  11      263.32      264.19     10.42 o 
  -1  -1  11      255.98      259.50     11.95 o 
   0  -1  11      111.80      108.31      8.54 o 
   1  -1  11      280.21      293.80      9.35 o 
   2  -1  11       28.86       37.49     16.07 o 
   3  -1  11      243.95      215.96     15.48 o 
   4  -1  11       19.69       20.02      8.46 o 
   5  -1  11      125.81      140.18      9.56 o 
   6  -1  11      180.09      174.42     10.49 o 
   7  -1  11        3.36        5.39      5.42 o 
  -7   0  11       69.18       68.48      6.00 o 
  -6   0  11       64.95       63.45      6.54 o 
  -5   0  11      213.81      221.75      9.87 o 
  -4   0  11      328.94      343.01     11.80 o 
  -3   0  11       63.95       60.08      6.05 o 
  -2   0  11      418.90      426.64     12.71 o 
  -1   0  11      182.99      182.47     10.39 o 
   0   0  11       66.85       71.49      7.03 o 
   1   0  11       25.43       25.29      5.64 o 
   2   0  11      179.16      176.47     14.97 o 
   3   0  11       59.33       60.30      6.27 o 
   4   0  11       29.30       28.68      8.94 o 
   5   0  11      111.55      106.87     17.13 o 
   6   0  11       84.24       86.39      7.79 o 
   7   0  11       14.07       12.85      5.24 o 
   8   0  11       70.61       57.59     12.80 o 
  -7   1  11       43.20       45.05      5.53 o 
  -6   1  11       11.28       14.50      4.70 o 
  -5   1  11      337.68      349.18     10.24 o 
  -4   1  11      118.48      125.41      9.32 o 
  -3   1  11       62.50       56.69      5.87 o 
  -2   1  11      256.12      248.28      9.67 o 
  -1   1  11       56.15       66.35      4.88 o 
   0   1  11      642.66      648.30     17.64 o 
   1   1  11      269.14      280.24     12.49 o 
   2   1  11       31.17       38.74      7.64 o 
   3   1  11      607.37      631.14     16.19 o 
   4   1  11       17.51       15.83      3.92 o 
   5   1  11       45.79       47.32      4.86 o 
   6   1  11      657.35      651.34     14.37 o 
   7   1  11       50.46       54.39      6.19 o 
   8   1  11       20.16       31.79     10.60 o 
  -6   2  11        1.50        4.73      6.98 o 
  -5   2  11      390.94      387.81     11.06 o 
  -4   2  11       52.14       71.71      5.66 o 
  -3   2  11        3.37        5.04      3.90 o 
  -2   2  11       77.37       74.21      5.02 o 
  -1   2  11       57.03       60.08      3.99 o 
   0   2  11      104.38      108.17      8.22 o 
   1   2  11      131.47      137.05      8.38 o 
   2   2  11       10.88       17.06      6.26 o 
   3   2  11       17.45       11.64      2.97 o 
   4   2  11       42.70       43.70      3.64 o 
   5   2  11       40.06       36.02      3.67 o 
   6   2  11      156.33      156.86      5.73 o 
   7   2  11        1.49        0.14      3.41 o 
   8   2  11       30.59       24.70      5.72 o 
  -6   3  11       27.07       47.42      9.15 o 
  -5   3  11      129.76      136.09     10.04 o 
  -4   3  11       68.83       67.05      7.81 o 
  -3   3  11      291.71      294.39      9.20 o 
  -2   3  11      155.02      148.89      8.69 o 
  -1   3  11        2.19        4.89      3.80 o 
   0   3  11      636.81      668.13     14.39 o 
   1   3  11       96.20       94.93     16.27 o 
   2   3  11      130.28      115.39      9.50 o 
   3   3  11      870.97      836.59     18.75 o 
   4   3  11        1.97        1.11      2.78 o 
   5   3  11        0.71        0.34      2.80 o 
   6   3  11      251.87      255.26      7.68 o 
   7   3  11       63.85       66.01      4.71 o 
   8   3  11       20.13        6.16      5.10 o 
   9   3  11       97.02      103.52      7.80 o 
  -5   4  11        7.30       12.10     11.63 o 
  -4   4  11      254.44      246.34     12.28 o 
  -3   4  11       88.58       90.46      7.68 o 
  -2   4  11        1.34        0.66      5.63 o 
  -1   4  11      137.77      155.90      7.79 o 
   0   4  11       90.45       76.10     10.97 o 
   1   4  11      355.70      351.90     12.86 o 
   2   4  11      101.62      100.11      7.47 o 
   3   4  11      300.63      300.11     10.31 o 
   4   4  11       45.80       45.36      5.14 o 
   5   4  11        2.54        1.48      3.02 o 
   6   4  11        7.45        7.50      3.06 o 
   7   4  11      170.56      176.66      6.85 o 
   8   4  11       27.13       33.03      5.76 o 
   9   4  11       24.25       24.67      9.98 o 
  -5   5  11      132.08      139.77     14.42 o 
  -4   5  11       30.39       34.56      7.29 o 
  -3   5  11      313.66      294.24     13.62 o 
  -2   5  11       12.12       15.07      6.28 o 
  -1   5  11      227.17      219.56     14.06 o 
   0   5  11     1015.39     1001.25     25.42 o 
   1   5  11        2.19       -1.57      5.30 o 
   2   5  11        6.55        5.19      4.63 o 
   3   5  11     1243.49     1199.50     25.60 o 
   4   5  11      143.08      143.39      7.97 o 
   5   5  11        1.38        2.18     10.49 o 
   6   5  11      508.13      508.66     11.43 o 
   7   5  11        2.94        0.64      3.87 o 
   8   5  11      184.68      175.18     11.70 o 
   9   5  11      119.40      129.35     10.32 o 
  -4   6  11      114.58      105.76     10.22 o 
  -3   6  11      223.07      196.56     12.41 o 
  -2   6  11        7.94        4.20      6.56 o 
  -1   6  11      197.49      199.95     11.63 o 
   0   6  11      647.96      683.71     28.42 o 
   2   6  11       27.03       21.04      5.49 o 
   3   6  11      340.05      337.62     11.90 o 
   4   6  11      223.44      206.27     10.73 o 
   5   6  11        1.39       -6.69      4.38 o 
   6   6  11      105.27      110.19      7.30 o 
   7   6  11      118.45      115.95     13.59 o 
   8   6  11      124.49      108.51     10.46 o 
   9   6  11        0.33        3.92      6.74 o 
  -3   7  11      192.10      194.04     13.08 o 
  -2   7  11       59.87       35.23     11.08 o 
  -1   7  11        9.10       17.89      9.91 o 
   0   7  11      570.67      586.29     28.14 o 
   1   7  11       22.06       22.29      9.56 o 
   2   7  11      114.86      107.34     13.00 o 
   3   7  11      425.49      406.59     13.74 o 
   4   7  11       25.32       28.11      6.00 o 
   5   7  11       25.13       24.41      5.50 o 
   6   7  11      240.89      231.08     10.23 o 
   7   7  11      183.58      194.73      9.18 o 
   8   7  11       19.84       33.44      8.39 o 
  -2   8  11       17.12        4.47     10.25 o 
  -1   8  11      150.54      139.54     16.17 o 
   0   8  11      135.56      123.64     15.41 o 
   1   8  11       66.74       82.91     13.21 o 
   2   8  11       83.33       74.03     12.80 o 
   3   8  11       62.60       77.89     12.52 o 
   4   8  11      125.66      120.12     27.87 o 
   5   8  11        9.13        6.28      5.67 o 
   6   8  11       27.93       30.29      8.39 o 
   7   8  11      148.64      167.92     13.18 o 
   8   8  11       68.97       90.55     11.08 o 
   0   9  11       86.48       91.45     10.81 o 
   1   9  11        0.58        7.29      9.84 o 
   2   9  11       40.80       26.83     11.77 o 
   3   9  11      131.72      102.18     14.59 o 
   4   9  11       22.71       21.60     10.18 o 
   5   9  11       94.63      104.61      8.91 o 
   6   9  11       87.18       77.64      8.10 o 
   3  10  11       78.83       64.13     13.69 o 
   4  10  11       42.23       35.78     11.42 o 
  -3  -6  12        0.02      -15.21      9.70 o 
  -2  -6  12        0.86       -1.17     10.46 o 
  -1  -6  12      138.01      151.87     28.83 o 
   0  -6  12       13.59       11.94     12.90 o 
  -5  -5  12      115.76      111.53     14.24 o 
  -4  -5  12       99.98       76.72     13.49 o 
  -3  -5  12        8.62       18.58     10.18 o 
  -2  -5  12       99.63       99.42     14.59 o 
  -1  -5  12       90.96       93.51     15.00 o 
   0  -5  12        8.88        8.44      6.33 o 
   1  -5  12        0.11       -5.41     21.50 o 
   2  -5  12      145.76      144.73     12.06 o 
   3  -5  12       63.45       49.74      9.26 o 
  -5  -4  12        3.77        1.68      5.85 o 
  -4  -4  12      223.11      209.30     18.10 o 
  -3  -4  12        2.35      -14.93      8.12 o 
  -2  -4  12       48.51       52.64     12.18 o 
  -1  -4  12      124.09      141.98     11.60 o 
   0  -4  12       31.16       46.84      7.00 o 
   1  -4  12      257.44      283.87     13.70 o 
   2  -4  12      205.29      226.02     13.37 o 
   3  -4  12       87.00       76.64      9.44 o 
   4  -4  12       42.83       58.34     10.18 o 
  -6  -3  12        8.22        9.05      5.61 o 
  -5  -3  12       51.33       49.11      6.90 o 
  -4  -3  12       58.59       64.72     10.11 o 
  -3  -3  12      104.27       89.72     13.21 o 
  -2  -3  12       38.38       42.80     11.15 o 
  -1  -3  12      246.95      253.52     14.52 o 
   0  -3  12      186.13      201.97     12.72 o 
   1  -3  12        9.05       15.73      6.51 o 
   2  -3  12        2.01        2.33      6.56 o 
   3  -3  12      109.75      133.78     15.00 o 
   4  -3  12       32.02       31.54      7.74 o 
   5  -3  12       31.37       27.12      7.48 o 
  -6  -2  12       12.39       21.19      5.86 o 
  -5  -2  12        1.55       -5.66      5.00 o 
  -4  -2  12      192.08      177.63      9.70 o 
  -3  -2  12      147.69      149.14      9.29 o 
  -2  -2  12      251.70      227.54     17.68 o 
  -1  -2  12      304.69      330.63     14.35 o 
   0  -2  12      386.03      388.75     27.90 o 
   1  -2  12      181.07      180.13     16.44 o 
   2  -2  12       55.63       53.73      7.44 o 
   3  -2  12      102.18      113.50     10.01 o 
   4  -2  12      424.62      412.20     31.24 o 
   5  -2  12       16.47        8.28      6.45 o 
   6  -2  12       39.04       44.99      7.64 o 
  -6  -1  12      190.96      192.19     10.12 o 
  -5  -1  12        3.47        9.33      5.27 o 
  -4  -1  12      419.99      431.63     13.79 o 
  -3  -1  12      324.53      316.10     11.61 o 
  -2  -1  12        0.30        0.62      8.33 o 
  -1  -1  12       46.19       57.77      7.53 o 
   0  -1  12      634.79      633.26     27.49 o 
   1  -1  12      224.99      239.49     28.90 o 
   2  -1  12      274.88      280.68     22.53 o 
   3  -1  12       70.54       74.09      7.33 o 
   4  -1  12       46.06       49.09      9.50 o 
   5  -1  12       68.14       70.22      7.95 o 
   6  -1  12       20.10       18.66      6.23 o 
   7  -1  12      200.47      224.24     11.60 o 
  -6   0  12       11.20       17.99      7.26 o 
  -5   0  12       17.33       21.67      5.70 o 
  -4   0  12      651.19      640.84     30.00 o 
  -3   0  12      145.56      146.47      8.52 o 
  -2   0  12      103.31      119.86      7.70 o 
  -1   0  12      582.37      558.45     17.41 o 
   0   0  12      158.08      169.05     10.28 o 
   1   0  12      654.20      675.44     28.76 o 
   2   0  12      300.15      332.74     19.20 o 
   3   0  12      102.02      119.86     10.29 o 
   4   0  12      465.17      468.98     15.11 o 
   5   0  12        0.78       -0.97      5.32 o 
   6   0  12       16.19       16.45      5.92 o 
   7   0  12      471.65      508.40     27.45 o 
  -6   1  12       36.08       33.32      6.12 o 
  -5   1  12        5.03        1.58      5.18 o 
  -4   1  12       79.04       85.00      7.32 o 
  -3   1  12      490.23      475.52     14.22 o 
  -2   1  12       77.21       86.72      6.79 o 
  -1   1  12      509.29      488.51     16.31 o 
   0   1  12      194.05      196.69     10.65 o 
   1   1  12       41.45       53.50      7.09 o 
   2   1  12       22.19       22.64      7.84 o 
   3   1  12      322.33      324.21     17.61 o 
   4   1  12      184.40      189.53     10.00 o 
   5   1  12        9.29        8.41      5.16 o 
   6   1  12       10.69        8.02      5.33 o 
   7   1  12       72.84       70.47     10.66 o 
   8   1  12      215.96      189.42     17.82 o 
  -6   2  12       25.49       27.74      5.40 o 
  -5   2  12        0.88        0.98      4.62 o 
  -4   2  12      269.04      257.02      9.02 o 
  -3   2  12       56.27       65.00      6.85 o 
  -2   2  12       26.97       37.10      9.29 o 
  -1   2  12      206.83      214.64     11.29 o 
   0   2  12       57.95       57.80      8.67 o 
   1   2  12      183.52      190.00     10.28 o 
   2   2  12       10.17        7.22      6.40 o 
   3   2  12       30.23       32.13      8.12 o 
   4   2  12      401.97      406.10     10.06 o 
   5   2  12       22.24       15.96      4.07 o 
   6   2  12        0.30       -2.34      4.54 o 
   7   2  12      381.58      370.83     12.56 o 
   8   2  12       39.34       40.03      6.48 o 
  -6   3  12      263.22      275.39     16.60 o 
  -5   3  12       31.84       30.87      8.87 o 
  -4   3  12       48.53       57.94      8.77 o 
  -3   3  12      148.98      165.36     17.10 o 
  -2   3  12       73.78       71.80     13.45 o 
  -1   3  12       15.25       20.03      4.67 o 
   0   3  12      274.94      303.64     12.44 o 
   1   3  12      233.54      228.63     12.80 o 
   2   3  12       15.40       24.77      7.91 o 
   3   3  12        9.29        5.85      4.21 o 
   4   3  12      360.46      347.99     12.76 o 
   5   3  12      168.87      171.02      7.03 o 
   6   3  12        2.06       12.19      3.98 o 
   7   3  12      183.01      192.52      7.41 o 
   8   3  12       70.91       74.04      7.17 o 
  -5   4  12       29.29       35.82      5.78 o 
  -4   4  12       83.45       77.58      6.62 o 
  -3   4  12        2.87       -0.52      5.80 o 
  -2   4  12      217.68      198.45     10.73 o 
  -1   4  12      104.43      111.87     11.79 o 
   0   4  12       18.09       22.18      4.83 o 
   1   4  12      349.32      338.43     13.55 o 
   2   4  12       14.74       14.97      4.92 o 
   3   4  12       55.62       50.49      9.19 o 
   4   4  12      867.14      862.64     19.96 o 
   5   4  12       22.27       19.72      4.80 o 
   6   4  12       23.17       22.84      4.35 o 
   7   4  12      202.39      201.56      9.95 o 
   8   4  12      106.18       97.06      7.83 o 
  -4   5  12        3.16        4.28      6.32 o 
  -3   5  12      106.95       94.65      9.35 o 
  -2   5  12      262.86      296.26     24.77 o 
  -1   5  12       22.98       31.44      5.54 o 
   0   5  12       85.96       85.71      8.72 o 
   1   5  12      518.32      510.42     17.05 o 
   2   5  12      151.95      139.41      8.49 o 
   3   5  12       79.49       81.91      7.08 o 
   4   5  12      372.70      392.45     12.78 o 
   5   5  12      308.60      295.48     10.85 o 
   6   5  12       17.77       26.69      5.10 o 
   7   5  12      128.76      122.37      7.16 o 
   8   5  12      185.42      193.69     12.59 o 
  -4   6  12       58.18       55.94      8.80 o 
  -3   6  12        0.95       -1.93      6.33 o 
  -2   6  12       45.82       36.20     10.25 o 
  -1   6  12       34.08       43.47     11.11 o 
   0   6  12        1.34       -2.23     11.28 o 
   1   6  12      372.05      415.24     15.86 o 
   2   6  12        2.72        5.85      8.53 o 
   3   6  12        0.14       -0.13      5.19 o 
   4   6  12      129.74      132.50      8.46 o 
   5   6  12      181.61      177.87      9.91 o 
   6   6  12       20.04       23.35      5.29 o 
   7   6  12      277.66      277.63     10.56 o 
   8   6  12       26.61       37.29      8.19 o 
  -3   7  12       78.11       78.94     10.07 o 
  -2   7  12      106.80      141.48     11.43 o 
  -1   7  12       52.13       44.10     11.35 o 
   0   7  12       41.11       44.45     11.08 o 
   1   7  12      217.88      237.58     18.78 o 
   2   7  12      126.68      105.62     13.76 o 
   3   7  12       92.93      101.16     18.27 o 
   4   7  12      220.05      218.37     12.32 o 
   5   7  12       20.23       17.15     11.39 o 
   6   7  12        2.43       14.24      5.45 o 
   7   7  12       97.95       89.89      7.23 o 
   8   7  12       81.55       83.19     10.53 o 
  -1   8  12        5.12       10.80     10.05 o 
   0   8  12       88.94       74.17      9.59 o 
   1   8  12       60.84       56.14     12.66 o 
   2   8  12       23.19       40.04     11.01 o 
   3   8  12       73.62       81.95     12.94 o 
   4   8  12      151.86      147.81      9.82 o 
   5   8  12       29.59       19.41     12.59 o 
   6   8  12      151.13      172.36     17.13 o 
   7   8  12        3.17        7.72      5.43 o 
   0   9  12        0.05       -1.58     10.60 o 
   1   9  12       65.17       67.08     14.04 o 
   2   9  12       24.20        6.40     11.01 o 
   3   9  12       23.93       32.96     11.35 o 
   4   9  12       10.87       15.76      9.84 o 
   5   9  12       59.51       69.66      8.43 o 
   6   9  12        0.51       -1.17      5.76 o 
  -3  -5  13      140.03      127.77     15.89 o 
  -2  -5  13        0.77        7.84     10.46 o 
  -1  -5  13       15.63       20.71     11.63 o 
   0  -5  13      333.25      332.67     24.98 o 
   1  -5  13       32.94       50.31      9.30 o 
  -4  -4  13       22.75       15.14     10.39 o 
  -3  -4  13       82.54       58.00     13.00 o 
  -2  -4  13       74.49       91.03     14.59 o 
  -1  -4  13        0.12       -1.86      9.91 o 
   0  -4  13       24.00       26.43      8.57 o 
   1  -4  13      212.90      236.55     21.67 o 
   2  -4  13       44.01       62.22      9.27 o 
   3  -4  13       19.85       26.32      8.00 o 
  -5  -3  13        2.22       -6.61      8.26 o 
  -4  -3  13        3.43        2.75      9.29 o 
  -3  -3  13      306.72      283.82     20.44 o 
  -2  -3  13        1.62       -7.09      9.50 o 
  -1  -3  13       11.06       19.98      9.36 o 
   0  -3  13       62.46       70.91      9.05 o 
   1  -3  13       99.48       95.91     14.59 o 
   2  -3  13      239.04      249.26     13.76 o 
   3  -3  13      145.45      144.92     11.02 o 
   4  -3  13       50.82       47.11      8.18 o 
  -6  -2  13       85.59       97.87     13.04 o 
  -5  -2  13       67.53       66.63     14.66 o 
  -4  -2  13        4.69        3.32      7.67 o 
  -3  -2  13       43.29       50.30     11.83 o 
  -2  -2  13      185.75      150.75     15.62 o 
  -1  -2  13      234.87      255.07     13.61 o 
   0  -2  13       96.41      104.98     16.20 o 
   1  -2  13      409.33      447.78     24.98 o 
   2  -2  13      181.96      181.99     17.06 o 
   3  -2  13       19.28       28.68     13.28 o 
   4  -2  13      163.28      170.00     14.66 o 
   5  -2  13      278.49      289.38     13.44 o 
  -6  -1  13      255.97      263.80     11.79 o 
  -5  -1  13        3.57       -1.00      5.40 o 
  -4  -1  13       29.18       33.25      6.13 o 
  -3  -1  13      227.46      207.86     16.99 o 
  -2  -1  13       44.80       47.54     10.53 o 
  -1  -1  13       99.91      115.09      9.73 o 
   0  -1  13      271.42      257.04     13.45 o 
   1  -1  13       55.96       58.07     11.28 o 
   2  -1  13      266.65      278.11     18.16 o 
   3  -1  13       97.19      108.23     13.00 o 
   4  -1  13       97.25       98.21      8.90 o 
   5  -1  13      159.40      171.10     11.04 o 
   6  -1  13        1.02       -1.19      5.96 o 
  -6   0  13        9.80        7.87      5.91 o 
  -5   0  13       85.54       93.66      8.03 o 
  -4   0  13      112.06      124.41     20.85 o 
  -3   0  13       52.53       49.70      6.59 o 
  -2   0  13      444.22      436.02     23.05 o 
  -1   0  13       33.06       27.58      6.90 o 
   0   0  13        6.82       -1.30      5.50 o 
   1   0  13      406.85      415.62     15.54 o 
   2   0  13      304.12      329.51     20.09 o 
   3   0  13       21.37        8.94      7.36 o 
   4   0  13      418.15      412.49     14.56 o 
   5   0  13       41.27       47.66      8.22 o 
   6   0  13       35.91       34.18      6.91 o 
   7   0  13       22.83       28.53      6.48 o 
  -6   1  13       65.25       59.86      7.31 o 
  -5   1  13       32.88       23.19      6.21 o 
  -4   1  13       21.42       15.15      5.92 o 
  -3   1  13       29.42       37.60      7.43 o 
  -2   1  13       29.98       27.45      9.50 o 
  -1   1  13      155.90      175.98     12.01 o 
   0   1  13      218.50      203.22     11.71 o 
   1   1  13        5.45        8.13      5.86 o 
   2   1  13       29.56       46.65      9.15 o 
   3   1  13       12.96       19.13      8.05 o 
   4   1  13        4.09        8.39      7.29 o 
   5   1  13      239.78      239.47     13.24 o 
   6   1  13       14.68       23.15     10.08 o 
   7   1  13       19.90       21.01      5.90 o 
  -5   2  13      132.36      145.24      9.50 o 
  -4   2  13       61.62       75.14      7.49 o 
  -3   2  13       11.16       13.92      6.64 o 
  -2   2  13      100.41      104.03     13.62 o 
  -1   2  13      425.67      431.12     18.82 o 
   0   2  13       31.50       37.24      7.04 o 
   1   2  13      108.49      122.14      9.06 o 
   2   2  13       42.97       43.21      9.15 o 
   3   2  13       26.97       44.04      9.08 o 
   4   2  13        0.32       -4.75      6.61 o 
   5   2  13      320.50      292.77     16.51 o 
   6   2  13        6.04       -5.31      5.08 o 
   7   2  13        8.62        8.46      5.42 o 
   8   2  13       29.08       38.32     11.49 o 
  -5   3  13       58.95       69.34      6.46 o 
  -4   3  13      451.23      483.30     13.06 o 
  -3   3  13       98.17       87.31     12.73 o 
  -2   3  13        4.26        7.98      9.63 o 
  -1   3  13      193.81      208.49     12.00 o 
   0   3  13       13.64       14.63      6.08 o 
   1   3  13       50.25       48.54      7.16 o 
   2   3  13      258.59      230.08     16.03 o 
   3   3  13        4.76        2.06      6.88 o 
   4   3  13      229.35      230.77     10.15 o 
   5   3  13       34.38       27.45      5.43 o 
   6   3  13      164.58      157.15     11.35 o 
   7   3  13       66.59       69.72      5.41 o 
   8   3  13       81.37       80.83      7.63 o 
  -5   4  13      140.28      130.27     10.79 o 
  -4   4  13      285.78      297.88     22.91 o 
  -3   4  13        0.59        5.49      6.13 o 
  -2   4  13      108.74      107.98     19.64 o 
  -1   4  13       96.17      108.56      7.36 o 
   0   4  13      254.35      264.52     13.02 o 
   1   4  13       17.09       18.62      8.57 o 
   2   4  13      259.69      266.28     16.51 o 
   3   4  13      168.93      171.41     34.99 o 
   4   4  13        0.18       -0.21      4.60 o 
   5   4  13       27.24       29.56      5.47 o 
   6   4  13      343.23      354.85     12.09 o 
   7   4  13        2.28        2.68      3.96 o 
   8   4  13       76.99       77.03      7.90 o 
  -4   5  13      197.45      216.00     29.86 o 
  -3   5  13       31.16       27.50      7.30 o 
  -2   5  13       66.68       77.40     11.63 o 
  -1   5  13      350.56      342.60     17.82 o 
   0   5  13        9.52        6.73      5.09 o 
   1   5  13       78.27       72.14     12.18 o 
   2   5  13      182.88      160.38     15.07 o 
   3   5  13      273.27      272.44     11.14 o 
   4   5  13      127.05      113.83      8.07 o 
   5   5  13      211.01      205.30      9.59 o 
   6   5  13       39.66       43.28      7.64 o 
   7   5  13      238.66      238.78     20.33 o 
   8   5  13       44.98       47.41      8.53 o 
  -3   6  13       24.24       25.42      7.81 o 
  -2   6  13       23.57       18.87      7.14 o 
  -1   6  13      168.94      168.41     11.52 o 
   0   6  13       70.45       75.19      9.34 o 
   1   6  13       14.76       19.13      9.15 o 
   2   6  13      189.41      142.36     14.38 o 
   3   6  13      220.51      220.34     10.98 o 
   4   6  13       18.26       19.87      5.88 o 
   5   6  13      151.95      139.94      8.91 o 
   6   6  13       62.48       70.43     10.15 o 
   7   6  13       45.88       46.66      6.03 o 
   8   6  13       35.39       35.23      8.88 o 
  -2   7  13       13.63       15.62     14.35 o 
  -1   7  13      256.44      288.72     28.83 o 
   0   7  13       64.35       68.49      7.55 o 
   1   7  13       60.90       61.44     12.18 o 
   2   7  13      279.81      257.33     19.40 o 
   3   7  13       35.32       39.43     10.66 o 
   4   7  13      159.96      171.08     14.62 o 
   5   7  13       58.95       55.27      7.20 o 
   6   7  13       53.70       42.30      6.47 o 
   7   7  13      109.81      106.97      8.00 o 
  -1   8  13       49.82       58.06      9.41 o 
   0   8  13      150.57      155.82     18.16 o 
   1   8  13       22.23       22.84     11.56 o 
   2   8  13        2.82        4.54     10.32 o 
   3   8  13      229.98      210.06     18.44 o 
   4   8  13       50.04       40.59     11.22 o 
   5   8  13        2.29       10.82      7.33 o 
   6   8  13       60.99       67.05     11.97 o 
   2   9  13       50.74       47.96     12.18 o 
   3   9  13       94.68      112.84     15.89 o 
   4   9  13      157.79      144.42     16.10 o 
   5   9  13        5.75       14.04      9.22 o 
  -3  -4  14        0.22       10.73     11.28 o 
  -2  -4  14      117.83      117.93     16.10 o 
  -1  -4  14       14.77       13.55     11.28 o 
   0  -4  14       86.17      103.48     15.89 o 
   1  -4  14       39.35       16.79     12.66 o 
   2  -4  14        7.28       19.20     11.63 o 
  -4  -3  14       57.47       70.18     13.21 o 
  -3  -3  14      111.99      112.08     15.34 o 
  -2  -3  14       78.70       89.93     13.97 o 
  -1  -3  14      124.16      132.31     16.51 o 
   0  -3  14       27.69       33.79      8.22 o 
   1  -3  14       17.63       14.04     11.49 o 
   2  -3  14       69.61       66.74     13.90 o 
   3  -3  14      338.04      328.68     22.43 o 
   4  -3  14        0.29       -9.40      6.52 o 
  -5  -2  14      183.47      155.16     16.10 o 
  -4  -2  14       34.53       21.47     10.11 o 
  -3  -2  14      171.05      179.31     17.55 o 
  -2  -2  14       67.11      102.11     14.04 o 
  -1  -2  14       79.37       87.68      9.97 o 
   0  -2  14      126.90      150.53     11.77 o 
   1  -2  14        0.03       -9.91      9.77 o 
   2  -2  14        5.63       10.94      9.70 o 
   3  -2  14      321.66      292.90     20.50 o 
   4  -2  14        2.20        1.71      6.34 o 
   5  -2  14       25.71       23.76      7.29 o 
  -5  -1  14      141.97      119.65     14.59 o 
  -4  -1  14      150.87      145.59     15.55 o 
  -3  -1  14        0.26        7.64      9.08 o 
  -2  -1  14       23.91       19.68      9.50 o 
  -1  -1  14      192.77      195.50     12.48 o 
   0  -1  14      373.80      369.59     15.25 o 
   1  -1  14        0.90       -5.85      8.81 o 
   2  -1  14      208.11      214.88     18.16 o 
   3  -1  14      108.07      112.43     13.83 o 
   4  -1  14       62.37       58.28     11.49 o 
   5  -1  14       71.62       76.49      8.80 o 
   6  -1  14      241.47      220.58     12.59 o 
  -5   0  14       98.78      106.80      8.72 o 
  -4   0  14       88.05       82.77     12.80 o 
  -3   0  14      215.29      181.37     16.93 o 
  -2   0  14       20.23       17.68      9.56 o 
  -1   0  14       45.72       41.07      7.58 o 
   0   0  14      586.56      635.03     20.34 o 
   1   0  14       17.99        5.30      9.43 o 
   2   0  14        7.78       13.00      8.88 o 
   3   0  14      337.23      337.76     20.09 o 
   4   0  14        0.28        2.06      8.81 o 
   5   0  14        6.53        2.00      8.19 o 
   6   0  14      161.10      176.87     11.22 o 
  -5   1  14        1.55        7.47      5.73 o 
  -4   1  14       48.03       34.06     10.80 o 
  -3   1  14      211.98      201.94     18.10 o 
  -2   1  14       10.99       10.11      9.91 o 
  -1   1  14       46.26       57.66      8.30 o 
   0   1  14      177.68      180.90     11.46 o 
   1   1  14       70.23       83.53     11.97 o 
   2   1  14       40.21       34.20     10.18 o 
   3   1  14      240.11      215.43     16.79 o 
   4   1  14       12.15       12.59      8.12 o 
   5   1  14        1.23        1.65      7.64 o 
   6   1  14       17.38       22.32      6.39 o 
   7   1  14       75.99       80.33     11.25 o 
  -5   2  14       20.62       14.31      9.84 o 
  -4   2  14       85.99       59.86     12.25 o 
  -3   2  14      449.10      432.44     23.88 o 
  -2   2  14        0.07        3.03      8.88 o 
  -1   2  14       33.35       25.94      7.10 o 
   0   2  14      697.86      689.85     20.45 o 
   1   2  14       21.84       26.56      6.85 o 
   2   2  14       15.19       28.49      9.63 o 
   3   2  14      175.65      161.07     14.38 o 
   4   2  14       44.45       48.30      9.70 o 
   5   2  14      115.69      114.01     12.04 o 
   6   2  14       73.18       56.56      9.63 o 
   7   2  14       79.00       95.46     16.58 o 
  -4   3  14       92.60       96.05     14.11 o 
  -3   3  14      106.89      104.17     14.45 o 
  -2   3  14      101.38       81.53     13.07 o 
  -1   3  14       92.67       96.93      9.41 o 
   0   3  14      185.36      170.59     11.34 o 
   1   3  14      172.32      174.76     11.11 o 
   2   3  14        0.43        1.10      8.26 o 
   3   3  14       76.94       78.09     11.35 o 
   4   3  14      246.30      229.60     16.38 o 
   5   3  14       75.66       72.45     10.25 o 
   6   3  14       15.77       13.46      5.37 o 
   7   3  14      180.41      184.14      9.44 o 
  -4   4  14      100.36       88.69     14.72 o 
  -3   4  14      688.03      683.65     31.31 o 
  -2   4  14        0.49       -9.50      9.36 o 
  -1   4  14      122.73      134.44     10.84 o 
   0   4  14      438.97      455.49     45.20 o 
   1   4  14       43.38       51.26     11.01 o 
   2   4  14       55.49       49.68     10.87 o 
   3   4  14      734.76      696.79     27.45 o 
   4   4  14       59.96       49.27      6.58 o 
   5   4  14      111.70      122.53      8.42 o 
   6   4  14       57.41       68.65      6.81 o 
   7   4  14      116.00      116.13      7.70 o 
  -3   5  14      140.23      140.82     11.00 o 
  -2   5  14       10.33       15.12      7.13 o 
  -1   5  14       11.94       -2.04      6.31 o 
   0   5  14      195.08      208.42     10.43 o 
   1   5  14       52.71       50.09     11.42 o 
   2   5  14       44.92       41.76     10.87 o 
   3   5  14       97.25      101.06      8.16 o 
   4   5  14      339.32      292.30     11.99 o 
   5   5  14      107.85       84.54     13.00 o 
   6   5  14       46.06       50.64      6.74 o 
   7   5  14      199.97      203.46      9.80 o 
  -2   6  14        2.52       -6.35      6.53 o 
  -1   6  14        2.06       -6.94      6.13 o 
   0   6  14      483.50      487.73     14.69 o 
   1   6  14        0.89       -5.50      9.08 o 
   2   6  14        0.35       -9.22      8.74 o 
   3   6  14       70.57       61.86     11.15 o 
   4   6  14      179.59      184.95     10.34 o 
   5   6  14       98.57       92.78     12.38 o 
   6   6  14      207.45      189.58     15.72 o 
   7   6  14       61.95       69.04     16.31 o 
  -1   7  14        3.29       15.89      7.62 o 
   0   7  14        0.74       -5.00      6.74 o 
   1   7  14      183.21      189.49     18.37 o 
   2   7  14       17.69       12.66     10.39 o 
   3   7  14        3.32        3.92      9.08 o 
   4   7  14      132.98      134.04     10.42 o 
   5   7  14      115.83      108.83     14.28 o 
   6   7  14        0.01        6.08     10.53 o 
   7   7  14      170.31      173.32      9.75 o 
   0   8  14       11.95       12.80      6.76 o 
   1   8  14       55.81       53.12     13.42 o 
   2   8  14       96.75      118.83     15.48 o 
   3   8  14      149.84      123.02     15.83 o 
   4   8  14        0.57      -13.76      8.19 o 
   5   8  14      106.04       83.92      8.58 o 
   6   8  14        8.36       10.58      6.25 o 
  -3  -3  15      198.81      187.98     18.71 o 
  -2  -3  15      110.27      124.26     16.24 o 
  -1  -3  15       45.46       61.72     12.94 o 
   0  -3  15      139.88      167.95     19.27 o 
   1  -3  15      266.37      286.37     23.60 o 
   2  -3  15        0.16      -19.82      9.91 o 
  -4  -2  15      104.83      106.37     15.14 o 
  -3  -2  15       64.55       48.23     12.59 o 
  -2  -2  15       43.28       49.26     12.45 o 
  -1  -2  15        5.96       -7.71      9.77 o 
   0  -2  15      164.89      179.53     16.69 o 
   1  -2  15       71.15       65.36     13.07 o 
   2  -2  15       13.59       13.49     11.08 o 
   3  -2  15        0.44      -11.22      9.50 o 
   4  -2  15      328.62      335.08     22.64 o 
  -4  -1  15      189.70      153.09     16.38 o 
  -3  -1  15       99.42       89.52     14.17 o 
  -2  -1  15      170.16      188.46     17.55 o 
  -1  -1  15       73.14       73.55     12.80 o 
   0  -1  15       40.39       51.02      8.46 o 
   1  -1  15      604.00      622.27     28.83 o 
   2  -1  15        4.86        7.16     10.53 o 
   3  -1  15       53.30       31.24     11.01 o 
   4  -1  15      371.66      372.30     21.88 o 
   5  -1  15       29.10       20.23     10.39 o 
  -4   0  15       38.06       42.52     11.42 o 
  -3   0  15       77.32       81.40     13.62 o 
  -2   0  15        0.75        6.19      9.15 o 
  -1   0  15        1.87       -7.07      6.51 o 
   0   0  15        0.82       13.62      6.63 o 
   1   0  15      241.62      247.35     19.75 o 
   2   0  15       80.87       91.24     13.69 o 
   3   0  15      107.59       93.44     13.14 o 
   4   0  15       42.95       23.67      9.77 o 
   5   0  15      108.58      118.62     13.90 o 
  -4   1  15        0.43       -4.68      8.88 o 
  -3   1  15        6.89       -1.93      9.63 o 
  -2   1  15      293.30      259.39     20.57 o 
  -1   1  15        1.88        7.06      6.54 o 
   0   1  15       43.22       40.18      7.88 o 
   1   1  15      210.82      221.21     18.30 o 
   2   1  15       41.15       36.74     11.01 o 
   3   1  15       10.07        4.27      8.74 o 
   4   1  15      430.32      392.95     21.26 o 
   5   1  15        2.98        5.44      8.33 o 
   6   1  15        0.12       11.28      8.12 o 
  -4   2  15       50.52       48.30     12.25 o 
  -3   2  15        0.51        0.55      9.98 o 
  -2   2  15      184.01      171.87     17.41 o 
  -1   2  15       76.85       67.95      8.98 o 
   0   2  15       21.87       14.56      7.17 o 
   1   2  15       36.90       27.11     10.80 o 
   2   2  15      154.91      171.67     16.03 o 
   3   2  15       45.03       39.56     10.39 o 
   4   2  15      203.00      167.40     15.14 o 
   5   2  15       76.86       75.75     11.15 o 
   6   2  15       23.09       18.85      8.46 o 
  -4   3  15        0.20        3.17      9.98 o 
  -3   3  15        1.50       15.83     10.53 o 
  -2   3  15      263.21      269.92     19.54 o 
  -1   3  15       50.24       65.16     12.94 o 
   0   3  15       11.25       14.83      7.09 o 
   1   3  15      671.98      711.92     30.62 o 
   2   3  15        0.72       -2.34      7.98 o 
   3   3  15       15.36       18.78      9.22 o 
   4   3  15      167.08      136.92     14.04 o 
   5   3  15       38.62       33.99      9.70 o 
   6   3  15       80.86       81.05     10.80 o 
   7   3  15       96.36       96.60     10.73 o 
  -3   4  15       12.84       35.98     12.32 o 
  -2   4  15      147.61      145.87     16.79 o 
  -1   4  15      133.65      122.61     15.62 o 
   0   4  15        0.01       -5.15      6.30 o 
   1   4  15      199.51      181.58     16.65 o 
   2   4  15       87.45       77.34     11.77 o 
   3   4  15        7.98        6.12      7.84 o 
   4   4  15        4.31        4.20      8.26 o 
   5   4  15      240.53      226.85     15.69 o 
   6   4  15       69.30       71.93      7.52 o 
   7   4  15        2.30       -4.12      5.12 o 
  -2   5  15      249.83      236.96     20.64 o 
  -1   5  15       19.20       10.11     10.80 o 
   0   5  15        0.96       -5.50      6.13 o 
   1   5  15       69.56       83.74     13.28 o 
   2   5  15       46.05       44.31     11.49 o 
   3   5  15       28.32       28.14      9.70 o 
   4   5  15       84.07       74.01      8.53 o 
   5   5  15       18.59       11.65      7.67 o 
   6   5  15       52.37       32.82      6.32 o 
   7   5  15       10.85       17.12      6.40 o 
  -2   6  15       52.81       59.66     15.31 o 
  -1   6  15       60.66       66.28     21.81 o 
   0   6  15        3.04        7.30      7.30 o 
   1   6  15       15.21        8.33      9.98 o 
   2   6  15       60.17       60.69     12.73 o 
   3   6  15       18.30        6.67      8.53 o 
   4   6  15        0.80        7.64      5.84 o 
   5   6  15       24.13       26.10     10.29 o 
   6   6  15      156.72      158.99     12.69 o 
   0   7  15      207.05      232.81     19.52 o 
   1   7  15       29.10       39.09      8.29 o 
   2   7  15        0.73       -1.17      9.29 o 
   3   7  15      200.39      169.60     17.41 o 
   4   7  15        0.01       -4.54      8.60 o 
   5   7  15        3.73       -1.62      7.67 o 
   6   7  15      203.40      213.54     11.07 o 
   2   8  15       48.48       48.78     13.28 o 
   3   8  15      197.47      217.97     19.54 o 
   4   8  15       13.40       18.23     10.11 o 
  -2  -2  16       57.46       64.54     13.21 o 
  -1  -2  16      100.73      119.31     15.76 o 
   0  -2  16       22.73        9.50     11.22 o 
   1  -2  16        3.19        8.53     10.80 o 
   2  -2  16      212.65      215.50     20.44 o 
  -3  -1  16        0.01        5.64     10.46 o 
  -2  -1  16       55.15       48.37     12.80 o 
  -1  -1  16       93.66       90.96     14.11 o 
   0  -1  16        4.70        7.22      7.49 o 
   1  -1  16       45.47       68.05     13.97 o 
   2  -1  16        9.31        6.67     11.01 o 
   3  -1  16       82.30      120.34     15.27 o 
   4  -1  16        0.76       10.46     10.32 o 
  -3   0  16        1.47        6.81     10.25 o 
  -2   0  16        0.30       -0.21      9.08 o 
  -1   0  16       93.76       94.26     14.38 o 
   0   0  16        1.43       14.37      7.60 o 
   1   0  16       51.80       46.17     11.70 o 
   2   0  16      108.37      117.11     15.14 o 
   3   0  16       41.79       33.16     11.42 o 
   4   0  16       13.35       22.50      9.91 o 
  -3   1  16       14.89        7.36     10.60 o 
  -2   1  16       11.23        5.16      9.29 o 
  -1   1  16       85.34       84.08     13.55 o 
   0   1  16       89.21       78.83      9.72 o 
   1   1  16       33.41       36.40     10.80 o 
   2   1  16      106.08      132.59     15.27 o 
   3   1  16      105.70      116.28     14.59 o 
   4   1  16       28.24       14.11      9.01 o 
   5   1  16       30.93        3.37      8.67 o 
  -3   2  16       14.62        9.01     11.35 o 
  -2   2  16      171.02      156.74     16.86 o 
  -1   2  16      295.28      283.41     22.02 o 
   0   2  16      172.93      194.59     13.33 o 
   1   2  16       89.44       77.96     12.73 o 
   2   2  16      101.98      112.43     14.11 o 
   3   2  16       70.64       71.83     12.38 o 
   4   2  16      297.49      267.03     18.37 o 
   5   2  16       75.03       64.33     11.15 o 
   6   2  16       73.76       59.65     10.66 o 
  -3   3  16       97.62       76.37     13.69 o 
  -2   3  16        5.81        8.74     10.11 o 
  -1   3  16      181.25      158.66     17.41 o 
   0   3  16      334.72      325.21     15.51 o 
   1   3  16        1.11       -1.38      9.50 o 
   2   3  16      100.50       99.70     14.38 o 
   3   3  16      212.55      246.94     18.65 o 
   4   3  16       34.03       15.69      9.01 o 
   5   3  16        0.33        1.24      7.91 o 
   6   3  16      140.26      126.33     13.14 o 
  -2   4  16        1.35        2.13     10.80 o 
  -1   4  16       92.71      105.55     15.83 o 
   0   4  16      200.35      182.30     17.34 o 
   1   4  16      283.34      275.50     20.78 o 
   2   4  16      278.56      258.71     18.65 o 
   3   4  16      162.85      161.97     15.89 o 
   4   4  16       84.09       88.55     12.87 o 
   5   4  16        0.99       21.19      9.01 o 
   6   4  16       18.93       16.65      8.67 o 
  -2   5  16        3.21       -5.02     10.87 o 
  -1   5  16      211.91      217.70     20.71 o 
   0   5  16       82.05       69.20     10.05 o 
   1   5  16        9.96       20.57     10.39 o 
   2   5  16       71.33       68.80     12.18 o 
   3   5  16       94.86       88.14     12.38 o 
   4   5  16       43.57       34.68     10.25 o 
   5   5  16        8.85        4.89      8.74 o 
   6   5  16        4.08       -0.01     11.73 o 
   0   6  16       37.20       30.95      8.74 o 
   1   6  16       93.95       71.63     13.69 o 
   2   6  16        4.10        0.76     10.05 o 
   3   6  16       39.76        8.67      9.84 o 
   5   6  16        9.16       12.53     14.11 o 
   1   7  16       14.89       12.73     11.35 o 
   2   7  16        0.19        3.44     10.32 o 
   3   7  16       27.63       39.98     11.97 o 
   4   7  16       42.59       47.82     11.28 o 
  -1  -1  17        1.44        8.88     11.49 o 
   0  -1  17      259.63      306.46     24.56 o 
   1  -1  17        9.18       17.68     12.52 o 
   2  -1  17       22.40        7.43     10.87 o 
  -2   0  17        0.37        7.29     10.25 o 
  -1   0  17        0.16       -7.43      9.84 o 
   0   0  17      194.10      188.11     19.54 o 
   1   0  17       73.70       82.91     14.52 o 
   2   0  17       16.29       19.47     11.01 o 
   3   0  17       16.74       35.37     12.11 o 
  -2   1  17        9.08        8.53     10.66 o 
  -1   1  17        3.68       29.59     11.97 o 
   0   1  17       69.94       73.30     10.91 o 
   1   1  17      114.62      111.88     15.34 o 
   2   1  17      193.41      204.21     18.78 o 
   3   1  17       99.09      106.37     14.17 o 
   4   1  17      165.74      160.87     16.31 o 
  -2   2  17       85.35       60.89     13.69 o 
  -1   2  17       24.88       10.60     11.35 o 
   0   2  17       23.89       27.47      8.27 o 
   1   2  17      190.48      160.32     17.06 o 
   2   2  17       62.50       50.85     12.66 o 
   3   2  17       80.54       87.80     13.28 o 
   4   2  17      197.91      204.14     17.68 o 
  -2   3  17       25.16       42.93     12.94 o 
  -1   3  17       70.53       73.48     14.59 o 
   0   3  17      224.01      234.70     14.59 o 
   1   3  17      109.30      103.83     15.55 o 
   2   3  17      146.48      188.73     18.58 o 
   3   3  17      112.95      138.99     15.69 o 
   4   3  17      125.00       99.63     13.42 o 
   5   3  17      340.58      353.11     20.50 o 
  -1   4  17       24.69       36.33     13.07 o 
   0   4  17       97.14      130.93     24.70 o 
   1   4  17       80.93       82.84     14.52 o 
   2   4  17       50.72       39.98     11.56 o 
   3   4  17       39.42       59.52     12.52 o 
   4   4  17      159.31      145.59     15.14 o 
   5   4  17       38.33       26.15      9.98 o 
   0   5  17       45.02       34.26     12.18 o 
   1   5  17       25.17       18.37     10.46 o 
   2   5  17      107.91      128.80     16.24 o 
   3   5  17       42.64       39.36     11.77 o 
   4   5  17       71.56       74.79     12.80 o 
   5   5  17       53.91       37.77     10.53 o 
   1   6  17      121.67      153.57     18.16 o 
   2   6  17        5.96       23.94     11.49 o 
   3   6  17       11.74       24.77     11.01 o 
   4   6  17       10.34       18.78      9.70 o 
   0   1  18       33.11       28.83     12.87 o 
   1   1  18        5.72        5.30     10.94 o 
   2   1  18      104.96      118.34     16.17 o 
   0   2  18       11.85       26.77     12.52 o 
   1   2  18       47.87       43.83     12.32 o 
   2   2  18        2.36        0.48      9.84 o 
   3   2  18      304.32      284.44     21.26 o 
   0   3  18       85.92      112.15     17.20 o 
   1   3  18        4.13        6.81     11.15 o 
   2   3  18       98.33      106.10     14.59 o 
   3   3  18      130.90      142.84     16.51 o 
   1   4  18       11.86        6.61     11.22 o 
   2   4  18       44.57       31.79     12.04 o 
   3   4  18       27.15       25.80     11.15 o 
                                                 
